# Supplementary material for: Plasmid-free CRISPR/Cas9 genome editing in Plasmodium falciparum confirms mutations conferring resistance to the dihydroisoquinolone clinical candidate SJ733
Source: PLoS One. 2017 May 22;12(5):e0178163. doi: 10.1371/journal.pone.0178163 (PMC5439709; doi:10.1371/journal.pone.0178163)
Supplement: S1 Table — (XLSX) [file pone.0178163.s003.xlsx]

## Sheet: ACP-B6-L350H_vs_ACP-B6
#score	chromosome	genomic_mutation	gene_mutation	protein_mutation	mutation_counts	mutation_proportion	mutant_position_counts	|	parent_mutation_counts	parent_mutation_proportion	parent_position_counts	|	gene_id	strand	protein_length	gene_description	||	A-gene_variant	protein_variant	variant_counts	variant_proportion	|	parent_variant_counts	parent_variant_proportion	||	C-gene_variant	protein_variant	variant_counts	variant_proportion	|	parent_variant_counts	parent_variant_proportion	||	G-gene_variant	protein_variant	variant_counts	variant_proportion	|	parent_variant_counts	parent_variant_proportion	||	T-gene_variant	protein_variant	variant_counts	variant_proportion	|	parent_variant_counts	parent_variant_proportion	||
6.457	Pf3D7_12_v3	A531751T	T1048A	L350H	138	0.979	141	|	0	0	192	|	PF3D7_1211900-1	-	1264	non-SERCA-type Ca2%2B -transporting P-ATPase (ATP4)	||	T1048T	-	0	0	|	188	-0.979	||	T1048G	L350R	0	0	|	2	-0.01	||	T1048C	L350P	3	-0.021	|	2	-0.01	||	T1048A	L350H	138	-0.979	|	0	0	||
1.253	Pf3D7_01_v3	C513071T	C985T	S329F	10	0.625	16	|	0	0	12	|	PF3D7_0113600-1	+	954	surface-associated interspersed protein 1.2 (SURFIN 1.2), pseudogene (SURF1.2)	||	C985A	S329Y	1	-0.063	|	2	-0.167	||	C985C	-	5	-0.313	|	10	-0.833	||	C985G	S329C	0	0	|	0	0	||	C985T	S329F	10	-0.625	|	0	0	||
1.189	Pf3D7_01_v3	A513083T	A997T	Y333F	10	0.625	16	|	1	0.083	12	|	PF3D7_0113600-1	+	954	surface-associated interspersed protein 1.2 (SURFIN 1.2), pseudogene (SURF1.2)	||	A997A	-	6	-0.375	|	10	-0.833	||	A997C	Y333S	0	0	|	1	-0.083	||	A997G	Y333C	0	0	|	0	0	||	A997T	Y333F	10	-0.625	|	1	-0.083	||
1.189	Pf3D7_01_v3	G513089T	G1003T	G335V	10	0.625	16	|	1	0.083	12	|	PF3D7_0113600-1	+	954	surface-associated interspersed protein 1.2 (SURFIN 1.2), pseudogene (SURF1.2)	||	G1003A	G335D	1	-0.063	|	2	-0.167	||	G1003C	G335A	0	0	|	0	0	||	G1003G	-	5	-0.313	|	9	-0.75	||	G1003T	G335V	10	-0.625	|	1	-0.083	||
1.164	Pf3D7_01_v3	T34595A	T5085A	S1696T	13	0.684	19	|	0	0	5	|	PF3D7_0100100-1	+	2163	erythrocyte membrane protein 1, PfEMP1 (VAR)	||	T5085A	S1696T	13	-0.684	|	0	0	||	T5085C	S1696P	1	-0.053	|	3	-0.6	||	T5085G	S1696A	1	-0.053	|	0	0	||	T5085T	-	4	-0.211	|	2	-0.4	||
1.096	Pf3D7_02_v3	C49494A	G421T	C141F	16	0.615	26	|	0	0	10	|	PF3D7_0200700-1	-	330	rifin (RIF)	||	G421T	C141F	16	-0.615	|	0	0	||	G421G	-	4	-0.154	|	1	-0.1	||	G421C	C141S	4	-0.154	|	5	-0.5	||	G421A	C141Y	2	-0.077	|	4	-0.4	||
1.058	Pf3D7_02_v3	C221816A	C1662A	L555I	11	0.647	17	|	2	0.1	20	|	PF3D7_0205300-1	+	616	conserved Plasmodium protein, unknown function	||	C1662A	L555I	11	-0.647	|	2	-0.1	||	C1662C	-	5	-0.294	|	16	-0.8	||	C1662G	L555V	0	0	|	0	0	||	C1662T	L555F	1	-0.059	|	2	-0.1	||
0.915	Pf3D7_04_v3	C964429T	G1182A	E395K	23	0.676	34	|	0	0	6	|	PF3D7_0421100-1	-	2181	erythrocyte membrane protein 1, PfEMP1 (VAR)	||	G1182T	E395*	9	-0.265	|	5	-0.833	||	G1182G	-	1	-0.029	|	1	-0.167	||	G1182C	E395Q	1	-0.029	|	0	0	||	G1182A	E395K	23	-0.676	|	0	0	||
0.893	Pf3D7_02_v3	G221811A	G1657A	C553Y	9	0.643	14	|	1	0.056	18	|	PF3D7_0205300-1	+	616	conserved Plasmodium protein, unknown function	||	G1657A	C553Y	9	-0.643	|	1	-0.056	||	G1657C	C553S	0	0	|	0	0	||	G1657G	-	3	-0.214	|	14	-0.778	||	G1657T	C553F	2	-0.143	|	3	-0.167	||
0.862	Pf3D7_01_v3	T82301C	A573G	N192D	7	0.636	11	|	1	0.091	11	|	PF3D7_0101600-1	-	369	rifin (RIF)	||	A573T	N192Y	2	-0.182	|	2	-0.182	||	A573G	N192D	7	-0.636	|	1	-0.091	||	A573C	N192H	0	0	|	3	-0.273	||	A573A	-	2	-0.182	|	5	-0.455	||
0.82	Pf3D7_02_v3	A221805T	A1651T	N551I	9	0.643	14	|	1	0.063	16	|	PF3D7_0205300-1	+	616	conserved Plasmodium protein, unknown function	||	A1651A	-	4	-0.286	|	15	-0.938	||	A1651C	N551T	1	-0.071	|	0	0	||	A1651G	N551S	0	0	|	0	0	||	A1651T	N551I	9	-0.643	|	1	-0.063	||
0.799	Pf3D7_02_v3	A221777T	A1623T	I542L	9	0.692	13	|	0	0	14	|	PF3D7_0205300-1	+	616	conserved Plasmodium protein, unknown function	||	A1623A	-	2	-0.154	|	14	-1	||	A1623C	I542L	1	-0.077	|	0	0	||	A1623G	I542V	1	-0.077	|	0	0	||	A1623T	I542L	9	-0.692	|	0	0	||
0.79	Pf3D7_03_v3	T1019201A	T181A	M61K	15	0.6	25	|	0	0	11	|	PF3D7_0324500-1	+	317	rifin (RIF)	||	T181A	M61K	15	-0.6	|	0	0	||	T181C	M61T	5	-0.2	|	7	-0.636	||	T181G	M61R	0	0	|	0	0	||	T181T	-	5	-0.2	|	4	-0.364	||
0.776	Pf3D7_02_v3	C221781T	C1627T	P543L	9	0.643	14	|	0	0	14	|	PF3D7_0205300-1	+	616	conserved Plasmodium protein, unknown function	||	C1627A	P543H	2	-0.143	|	2	-0.143	||	C1627C	-	3	-0.214	|	11	-0.786	||	C1627G	P543R	0	0	|	1	-0.071	||	C1627T	P543L	9	-0.643	|	0	0	||
0.775	Pf3D7_08_v3	G24703C	G3342C	V1115L	14	0.737	19	|	0	0	25	|	PF3D7_0800100-1	+	2120	erythrocyte membrane protein 1, PfEMP1 (VAR)	||	G3342A	V1115I	0	0	|	3	-0.12	||	G3342C	V1115L	14	-0.737	|	0	0	||	G3342G	-	0	0	|	5	-0.2	||	G3342T	V1115F	5	-0.263	|	17	-0.68	||
0.733	Pf3D7_02_v3	C221776A	C1622A	Y541*	9	0.692	13	|	1	0.077	13	|	PF3D7_0205300-1	+	616	conserved Plasmodium protein, unknown function	||	C1622A	Y541*	9	-0.692	|	1	-0.077	||	C1622C	-	2	-0.154	|	10	-0.769	||	C1622G	Y541*	0	0	|	1	-0.077	||	C1622T	-	2	-0.154	|	1	-0.077	||
0.721	Pf3D7_08_v3	G24677A	G3316A	G1106D	14	0.737	19	|	2	0.083	24	|	PF3D7_0800100-1	+	2120	erythrocyte membrane protein 1, PfEMP1 (VAR)	||	G3316A	G1106D	14	-0.737	|	2	-0.083	||	G3316C	G1106A	0	0	|	4	-0.167	||	G3316G	-	5	-0.263	|	13	-0.542	||	G3316T	G1106V	0	0	|	5	-0.208	||
0.715	Pf3D7_08_v3	T24689C	T3328C	F1110S	13	0.722	18	|	1	0.04	25	|	PF3D7_0800100-1	+	2120	erythrocyte membrane protein 1, PfEMP1 (VAR)	||	T3328A	F1110Y	4	-0.222	|	14	-0.56	||	T3328C	F1110S	13	-0.722	|	1	-0.04	||	T3328G	F1110C	0	0	|	2	-0.08	||	T3328T	-	1	-0.056	|	8	-0.32	||
0.708	Pf3D7_08_v3	A44826T	A3878T	K1293N	25	0.714	35	|	0	0	5	|	PF3D7_0800300-1	+	2980	erythrocyte membrane protein 1, PfEMP1 (VAR)	||	A3878A	-	9	-0.257	|	4	-0.8	||	A3878C	K1293N	1	-0.029	|	1	-0.2	||	A3878G	-	0	0	|	0	0	||	A3878T	K1293N	25	-0.714	|	0	0	||
0.699	Pf3D7_04_v3	T940576A	A1299T	N434Y	16	0.64	25	|	1	0.091	11	|	PF3D7_0420700-1	-	2152	erythrocyte membrane protein 1, PfEMP1 (VAR)	||	A1299T	N434Y	16	-0.64	|	1	-0.091	||	A1299G	N434D	1	-0.04	|	1	-0.091	||	A1299C	N434H	0	0	|	0	0	||	A1299A	-	8	-0.32	|	9	-0.818	||
0.679	Pf3D7_07_v3	A516325T	T3100A	L1034Q	22	0.667	33	|	1	0.077	13	|	PF3D7_0711700-1	-	2215	erythrocyte membrane protein 1, PfEMP1 (VAR)	||	T3100T	-	11	-0.333	|	12	-0.923	||	T3100G	L1034R	0	0	|	0	0	||	T3100C	L1034P	0	0	|	0	0	||	T3100A	L1034Q	22	-0.667	|	1	-0.077	||
0.658	Pf3D7_02_v3	A221775T	A1621T	Y541F	8	0.615	13	|	0	0	13	|	PF3D7_0205300-1	+	616	conserved Plasmodium protein, unknown function	||	A1621A	-	3	-0.231	|	11	-0.846	||	A1621C	Y541S	1	-0.077	|	1	-0.077	||	A1621G	Y541C	1	-0.077	|	1	-0.077	||	A1621T	Y541F	8	-0.615	|	0	0	||
0.62	Pf3D7_04_v3	A568662T	T680A	D227E	15	0.625	24	|	1	0.1	10	|	PF3D7_0412700-1	-	2277	erythrocyte membrane protein 1, PfEMP1 (VAR)	||	T680T	-	0	0	|	0	0	||	T680G	D227E	1	-0.042	|	1	-0.1	||	T680C	-	8	-0.333	|	8	-0.8	||	T680A	D227E	15	-0.625	|	1	-0.1	||
0.618	Pf3D7_11_v3	G48564T	G228T	E77*	22	0.629	35	|	1	0.067	15	|	PF3D7_1100400-1	+	323	rifin (RIF)	||	G228A	E77K	0	0	|	1	-0.067	||	G228C	E77Q	2	-0.057	|	0	0	||	G228G	-	11	-0.314	|	13	-0.867	||	G228T	E77*	22	-0.629	|	1	-0.067	||
0.532	Pf3D7_07_v3	C48516T	C105T	H36Y	19	0.864	22	|	0	0	5	|	PF3D7_0700800-1	+	231	Pfmc-2TM Maurer%27s cleft two transmembrane protein (MC-2TM)	||	C105A	H36N	1	-0.045	|	4	-0.8	||	C105C	-	2	-0.091	|	1	-0.2	||	C105G	H36D	0	0	|	0	0	||	C105T	H36Y	19	-0.864	|	0	0	||
0.532	Pf3D7_07_v3	T48521A	T110A	N37K	19	0.864	22	|	0	0	5	|	PF3D7_0700800-1	+	231	Pfmc-2TM Maurer%27s cleft two transmembrane protein (MC-2TM)	||	T110A	N37K	19	-0.864	|	0	0	||	T110C	-	2	-0.091	|	2	-0.4	||	T110G	N37K	0	0	|	0	0	||	T110T	-	1	-0.045	|	3	-0.6	||
0.522	Pf3D7_14_v3	A1346569T	T2425A	L809H	22	0.647	34	|	0	0	7	|	PF3D7_1433700-1	-	2072	conserved Plasmodium protein, unknown function	||	T2425T	-	12	-0.353	|	7	-1	||	T2425G	L809R	0	0	|	0	0	||	T2425C	L809P	0	0	|	0	0	||	T2425A	L809H	22	-0.647	|	0	0	||
0.52	Pf3D7_07_v3	C549281T	G1239A	G414S	20	0.714	28	|	0	0	7	|	PF3D7_0712300-1	-	2267	erythrocyte membrane protein 1, PfEMP1 (VAR)	||	G1239T	G414C	3	-0.107	|	5	-0.714	||	G1239G	-	4	-0.143	|	2	-0.286	||	G1239C	G414R	1	-0.036	|	0	0	||	G1239A	G414S	20	-0.714	|	0	0	||
0.507	Pf3D7_02_v3	C221763G	C1609G	T537R	8	0.615	13	|	0	0	9	|	PF3D7_0205300-1	+	616	conserved Plasmodium protein, unknown function	||	C1609A	T537K	1	-0.077	|	2	-0.222	||	C1609C	-	3	-0.231	|	5	-0.556	||	C1609G	T537R	8	-0.615	|	0	0	||	C1609T	T537I	1	-0.077	|	2	-0.222	||
0.454	Pf3D7_08_v3	A463416G	A4104G	N1369D	12	0.706	17	|	1	0.067	15	|	PF3D7_0809100-1	+	2109	erythrocyte membrane protein 1, PfEMP1 (VAR)	||	A4104A	-	2	-0.118	|	10	-0.667	||	A4104C	N1369H	0	0	|	0	0	||	A4104G	N1369D	12	-0.706	|	1	-0.067	||	A4104T	N1369Y	3	-0.176	|	4	-0.267	||
0.454	Pf3D7_04_v3	A1165087G	A8664G	K2889E	13	0.619	21	|	0	0	7	|	PF3D7_0425800-1	+	3553	erythrocyte membrane protein 1, PfEMP1 (VAR)	||	A8664A	-	7	-0.333	|	7	-1	||	A8664C	K2889Q	0	0	|	0	0	||	A8664G	K2889E	13	-0.619	|	0	0	||	A8664T	K2889*	1	-0.048	|	0	0	||
0.444	Pf3D7_04_v3	T785059A	T333A	C112S	10	0.909	11	|	0	0	5	|	PF3D7_0417700-1	+	513	conserved Plasmodium protein, unknown function	||	T333A	C112S	10	-0.909	|	0	0	||	T333C	C112R	0	0	|	1	-0.2	||	T333G	C112G	0	0	|	2	-0.4	||	T333T	-	1	-0.091	|	2	-0.4	||
0.444	Pf3D7_04_v3	T785061A	T335A	C112*	10	0.909	11	|	0	0	5	|	PF3D7_0417700-1	+	513	conserved Plasmodium protein, unknown function	||	T335A	C112*	10	-0.909	|	0	0	||	T335C	-	0	0	|	1	-0.2	||	T335G	C112W	0	0	|	1	-0.2	||	T335T	-	1	-0.091	|	3	-0.6	||
0.439	Pf3D7_05_v3	T860995A	A68T	K23N	13	0.684	19	|	1	0.091	11	|	PF3D7_0521000-1	-	518	conserved Plasmodium protein, unknown function	||	A68T	K23N	13	-0.684	|	1	-0.091	||	A68G	-	0	0	|	1	-0.091	||	A68C	K23N	1	-0.053	|	0	0	||	A68A	-	5	-0.263	|	9	-0.818	||
0.424	Pf3D7_04_v3	C940578T	G1297A	S433N	11	0.611	18	|	1	0.1	10	|	PF3D7_0420700-1	-	2152	erythrocyte membrane protein 1, PfEMP1 (VAR)	||	G1297T	S433I	1	-0.056	|	0	0	||	G1297G	-	6	-0.333	|	9	-0.9	||	G1297C	S433T	0	0	|	0	0	||	G1297A	S433N	11	-0.611	|	1	-0.1	||
0.417	Pf3D7_05_v3	C860980A	G83T	W28C	12	0.632	19	|	1	0.077	13	|	PF3D7_0521000-1	-	518	conserved Plasmodium protein, unknown function	||	G83T	W28C	12	-0.632	|	1	-0.077	||	G83G	-	6	-0.316	|	11	-0.846	||	G83C	W28C	1	-0.053	|	0	0	||	G83A	W28*	0	0	|	1	-0.077	||
0.415	Pf3D7_04_v3	C593246T	G5683A	G1895E	10	0.833	12	|	0	0	6	|	PF3D7_0413100-1	-	2326	erythrocyte membrane protein 1, PfEMP1 (VAR)	||	G5683T	G1895V	1	-0.083	|	1	-0.167	||	G5683G	-	1	-0.083	|	4	-0.667	||	G5683C	G1895A	0	0	|	1	-0.167	||	G5683A	G1895E	10	-0.833	|	0	0	||
0.411	Pf3D7_10_v3	G48711C	C450G	P151A	18	0.6	30	|	1	0.067	15	|	PF3D7_1000500-1	-	369	rifin (RIF)	||	C450T	P151S	1	-0.033	|	4	-0.267	||	C450G	P151A	18	-0.6	|	1	-0.067	||	C450C	-	4	-0.133	|	3	-0.2	||	C450A	P151T	7	-0.233	|	7	-0.467	||
0.387	Pf3D7_02_v3	T28890G	T3658G	V1220G	6	0.857	7	|	0	0	5	|	PF3D7_0200100-1	+	1711	erythrocyte membrane protein 1, PfEMP1 (VAR)	||	T3658A	V1220E	0	0	|	3	-0.6	||	T3658C	V1220A	0	0	|	0	0	||	T3658G	V1220G	6	-0.857	|	0	0	||	T3658T	-	1	-0.143	|	2	-0.4	||
0.385	Pf3D7_01_v3	G39449T	C528A	L177M	5	0.625	8	|	0	0	5	|	PF3D7_0100200-1	-	331	rifin (RIF)	||	C528T	-	1	-0.125	|	3	-0.6	||	C528G	L177V	0	0	|	2	-0.4	||	C528C	-	2	-0.25	|	0	0	||	C528A	L177M	5	-0.625	|	0	0	||
0.385	Pf3D7_01_v3	T39469A	A508T	N170I	5	0.625	8	|	0	0	5	|	PF3D7_0100200-1	-	331	rifin (RIF)	||	A508T	N170I	5	-0.625	|	0	0	||	A508G	N170S	2	-0.25	|	1	-0.2	||	A508C	N170T	1	-0.125	|	1	-0.2	||	A508A	-	0	0	|	3	-0.6	||
0.382	Pf3D7_02_v3	A287344T	A5236T	*1746L	5	0.625	8	|	0	0	11	|	PF3D7_0207100-1	+	1745	conserved Plasmodium protein, unknown function	||	A5236A	-	3	-0.375	|	10	-0.909	||	A5236C	*1746S	0	0	|	0	0	||	A5236G	*1746W	0	0	|	1	-0.091	||	A5236T	*1746L	5	-0.625	|	0	0	||
0.379	Pf3D7_07_v3	C50733T	G99A	E34K	10	1	10	|	0	0	5	|	PF3D7_0700900-1	-	55	RESA-like protein, pseudogene	||	G99T	E34*	0	0	|	3	-0.6	||	G99G	-	0	0	|	2	-0.4	||	G99C	E34Q	0	0	|	0	0	||	G99A	E34K	10	-1	|	0	0	||
0.372	Pf3D7_07_v3	C549235T	G1285A	G429E	17	0.607	28	|	0	0	7	|	PF3D7_0712300-1	-	2267	erythrocyte membrane protein 1, PfEMP1 (VAR)	||	G1285T	G429V	4	-0.143	|	5	-0.714	||	G1285G	-	7	-0.25	|	2	-0.286	||	G1285C	G429A	0	0	|	0	0	||	G1285A	G429E	17	-0.607	|	0	0	||
0.371	Pf3D7_05_v3	G50447T	C1777A	T593N	7	0.778	9	|	1	0.067	15	|	PF3D7_0500900-1	-	600	serine/threonine protein kinase, FIKK family (FIKK5)	||	C1777T	T593I	0	0	|	2	-0.133	||	C1777G	T593S	0	0	|	1	-0.067	||	C1777C	-	2	-0.222	|	11	-0.733	||	C1777A	T593N	7	-0.778	|	1	-0.067	||
0.369	Pf3D7_02_v3	C394280T	G3355A	R1119K	5	0.714	7	|	0	0	9	|	PF3D7_0209600-1	-	1132	transporter, putative	||	G3355T	R1119I	0	0	|	0	0	||	G3355G	-	2	-0.286	|	8	-0.889	||	G3355C	R1119T	0	0	|	1	-0.111	||	G3355A	R1119K	5	-0.714	|	0	0	||
0.322	Pf3D7_05_v3	C50462T	G1762A	S588N	6	0.667	9	|	0	0	18	|	PF3D7_0500900-1	-	600	serine/threonine protein kinase, FIKK family (FIKK5)	||	G1762T	S588I	3	-0.333	|	16	-0.889	||	G1762G	-	0	0	|	1	-0.056	||	G1762C	S588T	0	0	|	1	-0.056	||	G1762A	S588N	6	-0.667	|	0	0	||
0.313	Pf3D7_11_v3	G1066112T	G168T	V57F	8	1	8	|	0	0	6	|	PF3D7_1127400-1	+	159	conserved Plasmodium protein, unknown function	||	G168A	V57I	0	0	|	1	-0.167	||	G168C	V57L	0	0	|	0	0	||	G168G	-	0	0	|	5	-0.833	||	G168T	V57F	8	-1	|	0	0	||
0.291	Pf3D7_03_v3	G763305T	C1064A	N355K	6	0.667	9	|	0	0	10	|	PF3D7_0318400-1	-	591	conserved Plasmodium protein, unknown function	||	C1064T	-	0	0	|	0	0	||	C1064G	N355K	0	0	|	0	0	||	C1064C	-	3	-0.333	|	10	-1	||	C1064A	N355K	6	-0.667	|	0	0	||
0.281	Pf3D7_14_v3	A203890T	T253A	M85K	15	0.6	25	|	0	0	8	|	PF3D7_1405800-1	-	966	ribosome biogenesis protein BOP1, putative (BOP1)	||	T253T	-	9	-0.36	|	7	-0.875	||	T253G	M85R	1	-0.04	|	1	-0.125	||	T253C	M85T	0	0	|	0	0	||	T253A	M85K	15	-0.6	|	0	0	||
0.281	Pf3D7_08_v3	A53160G	T592C	I198T	6	0.75	8	|	1	0.067	15	|	PF3D7_0800400-1	-	330	rifin (RIF)	||	T592T	-	2	-0.25	|	6	-0.4	||	T592G	I198S	0	0	|	1	-0.067	||	T592C	I198T	6	-0.75	|	1	-0.067	||	T592A	I198N	0	0	|	7	-0.467	||
0.276	Pf3D7_04_v3	G597896T	C1953A	H652N	10	0.667	15	|	0	0	5	|	PF3D7_0413100-1	-	2326	erythrocyte membrane protein 1, PfEMP1 (VAR)	||	C1953T	H652Y	1	-0.067	|	1	-0.2	||	C1953G	H652D	0	0	|	3	-0.6	||	C1953C	-	4	-0.267	|	1	-0.2	||	C1953A	H652N	10	-0.667	|	0	0	||
0.27	Pf3D7_05_v3	A50450T	T1774A	F592Y	6	0.667	9	|	1	0.063	16	|	PF3D7_0500900-1	-	600	serine/threonine protein kinase, FIKK family (FIKK5)	||	T1774T	-	3	-0.333	|	15	-0.938	||	T1774G	F592C	0	0	|	0	0	||	T1774C	F592S	0	0	|	0	0	||	T1774A	F592Y	6	-0.667	|	1	-0.063	||
0.262	Pf3D7_04_v3	G1144726T	G597T	G200C	8	0.615	13	|	0	0	9	|	PF3D7_0425400-1	+	231	Plasmodium exported protein (PHISTa), unknown function	||	G597A	G200S	4	-0.308	|	7	-0.778	||	G597C	G200R	0	0	|	0	0	||	G597G	-	1	-0.077	|	2	-0.222	||	G597T	G200C	8	-0.615	|	0	0	||
0.258	Pf3D7_08_v3	A32645T	T6388A	L2130*	11	0.647	17	|	0	0	9	|	PF3D7_0800200-1	-	2858	erythrocyte membrane protein 1, PfEMP1 (VAR)	||	T6388T	-	1	-0.059	|	1	-0.111	||	T6388G	L2130*	3	-0.176	|	4	-0.444	||	T6388C	L2130S	2	-0.118	|	4	-0.444	||	T6388A	L2130*	11	-0.647	|	0	0	||
0.258	Pf3D7_08_v3	T32648C	A6385G	Q2129R	11	0.647	17	|	0	0	9	|	PF3D7_0800200-1	-	2858	erythrocyte membrane protein 1, PfEMP1 (VAR)	||	A6385T	Q2129L	5	-0.294	|	7	-0.778	||	A6385G	Q2129R	11	-0.647	|	0	0	||	A6385C	Q2129P	1	-0.059	|	0	0	||	A6385A	-	0	0	|	2	-0.222	||
0.248	Pf3D7_04_v3	A593197T	T5732A	Y1911*	7	0.636	11	|	1	0.1	10	|	PF3D7_0413100-1	-	2326	erythrocyte membrane protein 1, PfEMP1 (VAR)	||	T5732T	-	3	-0.273	|	5	-0.5	||	T5732G	Y1911*	1	-0.091	|	4	-0.4	||	T5732C	-	0	0	|	0	0	||	T5732A	Y1911*	7	-0.636	|	1	-0.1	||
0.246	Pf3D7_04_v3	G593264C	C5665G	A1889G	9	0.692	13	|	0	0	5	|	PF3D7_0413100-1	-	2326	erythrocyte membrane protein 1, PfEMP1 (VAR)	||	C5665T	A1889V	2	-0.154	|	2	-0.4	||	C5665G	A1889G	9	-0.692	|	0	0	||	C5665C	-	1	-0.077	|	2	-0.4	||	C5665A	A1889E	1	-0.077	|	1	-0.2	||
0.242	Pf3D7_08_v3	A1392728C	A453C	T152P	8	0.8	10	|	0	0	8	|	PF3D7_0832200.1-1	+	286	Plasmodium exported protein (PHISTa-like), unknown function	||	A453A	-	1	-0.1	|	5	-0.625	||	A453C	T152P	8	-0.8	|	0	0	||	A453G	T152A	1	-0.1	|	1	-0.125	||	A453T	T152S	0	0	|	2	-0.25	||
0.241	Pf3D7_13_v3	G1448325A	G7332A	G2445S	7	0.875	8	|	0	0	10	|	PF3D7_1335400-1	+	3130	reticulocyte binding protein 2 homologue a (RH2a)	||	G7332A	G2445S	7	-0.875	|	0	0	||	G7332C	G2445R	0	0	|	1	-0.1	||	G7332G	-	1	-0.125	|	9	-0.9	||	G7332T	G2445C	0	0	|	0	0	||
0.241	Pf3D7_08_v3	A32734T	T6299A	H2100Q	12	0.667	18	|	0	0	6	|	PF3D7_0800200-1	-	2858	erythrocyte membrane protein 1, PfEMP1 (VAR)	||	T6299T	-	5	-0.278	|	5	-0.833	||	T6299G	H2100Q	0	0	|	0	0	||	T6299C	-	1	-0.056	|	1	-0.167	||	T6299A	H2100Q	12	-0.667	|	0	0	||
0.241	Pf3D7_07_v3	A50742T	T90A	Y31N	5	1	5	|	0	0	5	|	PF3D7_0700900-1	-	55	RESA-like protein, pseudogene	||	T90T	-	0	0	|	5	-1	||	T90G	Y31D	0	0	|	0	0	||	T90C	Y31H	0	0	|	0	0	||	T90A	Y31N	5	-1	|	0	0	||
0.238	Pf3D7_10_v3	T28673A	T183A	F62I	15	0.682	22	|	0	0	7	|	PF3D7_1000100-1	+	2241	erythrocyte membrane protein 1, PfEMP1 (VAR)	||	T183A	F62I	15	-0.682	|	0	0	||	T183C	F62L	3	-0.136	|	1	-0.143	||	T183G	F62V	1	-0.045	|	3	-0.429	||	T183T	-	3	-0.136	|	3	-0.429	||
0.223	Pf3D7_05_v3	G50429A	C1795T	S599F	6	0.75	8	|	1	0.091	11	|	PF3D7_0500900-1	-	600	serine/threonine protein kinase, FIKK family (FIKK5)	||	C1795T	S599F	6	-0.75	|	1	-0.091	||	C1795G	S599C	0	0	|	2	-0.182	||	C1795C	-	0	0	|	1	-0.091	||	C1795A	S599Y	2	-0.25	|	7	-0.636	||
0.221	Pf3D7_08_v3	T32748G	A6285C	K2096Q	12	0.632	19	|	0	0	6	|	PF3D7_0800200-1	-	2858	erythrocyte membrane protein 1, PfEMP1 (VAR)	||	A6285T	K2096*	1	-0.053	|	1	-0.167	||	A6285G	K2096E	1	-0.053	|	2	-0.333	||	A6285C	K2096Q	12	-0.632	|	0	0	||	A6285A	-	5	-0.263	|	3	-0.5	||
0.216	Pf3D7_12_v3	T650467A	T1018A	L340H	9	0.818	11	|	1	0.1	10	|	PF3D7_1216200-1	+	367	glycerol-3-phosphate dehydrogenase, putative	||	T1018A	L340H	9	-0.818	|	1	-0.1	||	T1018C	L340P	2	-0.182	|	2	-0.2	||	T1018G	L340R	0	0	|	0	0	||	T1018T	-	0	0	|	6	-0.6	||
0.215	Pf3D7_13_v3	C1731121T	G22365A	E7456K	14	0.609	23	|	0	0	8	|	PF3D7_1343800-1	-	7594	conserved Plasmodium protein, unknown function	||	G22365T	E7456*	0	0	|	0	0	||	G22365G	-	9	-0.391	|	8	-1	||	G22365C	E7456Q	0	0	|	0	0	||	G22365A	E7456K	14	-0.609	|	0	0	||
0.202	Pf3D7_10_v3	C1158570A	C676A	T226K	11	0.611	18	|	0	0	15	|	PF3D7_1027900-1	+	285	palmitoyltransferase, putative (DHHC10)	||	C676A	T226K	11	-0.611	|	0	0	||	C676C	-	6	-0.333	|	10	-0.667	||	C676G	T226R	0	0	|	0	0	||	C676T	T226M	1	-0.056	|	5	-0.333	||
0.199	Pf3D7_04_v3	C32454T	C3748T	P1250L	7	0.636	11	|	0	0	8	|	PF3D7_0400100-1	+	2646	erythrocyte membrane protein 1, PfEMP1 (VAR)	||	C3748A	P1250H	1	-0.091	|	5	-0.625	||	C3748C	-	2	-0.182	|	1	-0.125	||	C3748G	P1250R	1	-0.091	|	2	-0.25	||	C3748T	P1250L	7	-0.636	|	0	0	||
0.187	Pf3D7_14_v3	C1099921T	G30A	V11M	10	0.769	13	|	0	0	6	|	PF3D7_1428100-1	-	637	WW domain-binding protein 11, putative	||	G30T	V11L	0	0	|	0	0	||	G30G	-	3	-0.231	|	5	-0.833	||	G30C	V11L	0	0	|	1	-0.167	||	G30A	V11M	10	-0.769	|	0	0	||
0.182	Pf3D7_04_v3	T593249C	A5680G	K1894R	8	0.667	12	|	0	0	5	|	PF3D7_0413100-1	-	2326	erythrocyte membrane protein 1, PfEMP1 (VAR)	||	A5680T	K1894I	0	0	|	2	-0.4	||	A5680G	K1894R	8	-0.667	|	0	0	||	A5680C	K1894T	1	-0.083	|	0	0	||	A5680A	-	3	-0.25	|	3	-0.6	||
0.176	Pf3D7_08_v3	T1406553A	A235T	K79I	8	0.8	10	|	0	0	5	|	PF3D7_0832600-1	-	317	stevor	||	A235T	K79I	8	-0.8	|	0	0	||	A235G	K79R	2	-0.2	|	2	-0.4	||	A235C	K79T	0	0	|	2	-0.4	||	A235A	-	0	0	|	1	-0.2	||
0.171	Pf3D7_08_v3	G226952A	G1962A	G655R	9	0.692	13	|	0	0	7	|	PF3D7_0803600-1	+	1599	conserved Plasmodium protein, unknown function	||	G1962A	G655R	9	-0.692	|	0	0	||	G1962C	G655R	0	0	|	0	0	||	G1962G	-	2	-0.154	|	5	-0.714	||	G1962T	G655W	2	-0.154	|	2	-0.286	||
0.169	Pf3D7_06_v3	A636978T	T3196A	M1066K	8	0.667	12	|	1	0.1	10	|	PF3D7_0615400-1	-	2729	ribonuclease, putative	||	T3196T	-	1	-0.083	|	8	-0.8	||	T3196G	M1066R	3	-0.25	|	0	0	||	T3196C	M1066T	0	0	|	1	-0.1	||	T3196A	M1066K	8	-0.667	|	1	-0.1	||
0.155	Pf3D7_13_v3	G22798A	G1434A	D479N	6	0.667	9	|	1	0.059	17	|	PF3D7_1300100-1	+	2162	erythrocyte membrane protein 1, PfEMP1 (VAR)	||	G1434A	D479N	6	-0.667	|	1	-0.059	||	G1434C	D479H	1	-0.111	|	4	-0.235	||	G1434G	-	1	-0.111	|	6	-0.353	||	G1434T	D479Y	1	-0.111	|	6	-0.353	||
0.151	Pf3D7_07_v3	C50735T	G97A	S33N	8	0.8	10	|	0	0	5	|	PF3D7_0700900-1	-	55	RESA-like protein, pseudogene	||	G97T	S33I	1	-0.1	|	3	-0.6	||	G97G	-	1	-0.1	|	0	0	||	G97C	S33T	0	0	|	2	-0.4	||	G97A	S33N	8	-0.8	|	0	0	||
0.147	Pf3D7_06_v3	T20856A	A1865T	E622D	6	0.75	8	|	0	0	9	|	PF3D7_0600400-1	-	1325	erythrocyte membrane protein 1, PfEMP1 (VAR)	||	A1865T	E622D	6	-0.75	|	0	0	||	A1865G	-	0	0	|	2	-0.222	||	A1865C	E622D	0	0	|	0	0	||	A1865A	-	2	-0.25	|	7	-0.778	||
0.147	Pf3D7_06_v3	C20858G	G1863C	E622Q	6	0.75	8	|	0	0	9	|	PF3D7_0600400-1	-	1325	erythrocyte membrane protein 1, PfEMP1 (VAR)	||	G1863T	E622*	1	-0.125	|	2	-0.222	||	G1863G	-	0	0	|	1	-0.111	||	G1863C	E622Q	6	-0.75	|	0	0	||	G1863A	E622K	1	-0.125	|	6	-0.667	||
0.144	Pf3D7_07_v3	C44066G	G74C	R25S	12	0.6	20	|	0	0	5	|	PF3D7_0700600-1	-	79	Plasmodium exported protein, unknown function, pseudogene	||	G74T	R25S	4	-0.2	|	2	-0.4	||	G74G	-	0	0	|	0	0	||	G74C	R25S	12	-0.6	|	0	0	||	G74A	-	4	-0.2	|	3	-0.6	||
0.141	Pf3D7_11_v3	T39407A	A2979T	N994Y	12	0.667	18	|	0	0	5	|	PF3D7_1100200-1	-	2994	erythrocyte membrane protein 1, PfEMP1 (VAR)	||	A2979T	N994Y	12	-0.667	|	0	0	||	A2979G	N994D	0	0	|	2	-0.4	||	A2979C	N994H	4	-0.222	|	0	0	||	A2979A	-	2	-0.111	|	3	-0.6	||
0.133	Pf3D7_05_v3	A50437T	T1787A	N596K	5	0.625	8	|	0	0	13	|	PF3D7_0500900-1	-	600	serine/threonine protein kinase, FIKK family (FIKK5)	||	T1787T	-	3	-0.375	|	12	-0.923	||	T1787G	N596K	0	0	|	1	-0.077	||	T1787C	-	0	0	|	0	0	||	T1787A	N596K	5	-0.625	|	0	0	||
0.132	Pf3D7_11_v3	A37311T	T5075A	N1692K	11	0.647	17	|	0	0	7	|	PF3D7_1100200-1	-	2994	erythrocyte membrane protein 1, PfEMP1 (VAR)	||	T5075T	-	4	-0.235	|	4	-0.571	||	T5075G	N1692K	1	-0.059	|	2	-0.286	||	T5075C	-	1	-0.059	|	1	-0.143	||	T5075A	N1692K	11	-0.647	|	0	0	||
0.128	Pf3D7_08_v3	T1415038A	T659A	H220Q	5	0.833	6	|	0	0	6	|	PF3D7_0832900-1	+	304	stevor	||	T659A	H220Q	5	-0.833	|	0	0	||	T659C	-	0	0	|	1	-0.167	||	T659G	H220Q	1	-0.167	|	0	0	||	T659T	-	0	0	|	5	-0.833	||
0.127	Pf3D7_08_v3	C1392732T	C457T	T153I	7	0.7	10	|	0	0	8	|	PF3D7_0832200.1-1	+	286	Plasmodium exported protein (PHISTa-like), unknown function	||	C457A	T153N	2	-0.2	|	6	-0.75	||	C457C	-	1	-0.1	|	1	-0.125	||	C457G	T153S	0	0	|	1	-0.125	||	C457T	T153I	7	-0.7	|	0	0	||
0.126	Pf3D7_10_v3	G48650T	C511A	A171E	10	0.667	15	|	1	0.1	10	|	PF3D7_1000500-1	-	369	rifin (RIF)	||	C511T	A171V	3	-0.2	|	2	-0.2	||	C511G	A171G	2	-0.133	|	7	-0.7	||	C511C	-	0	0	|	0	0	||	C511A	A171E	10	-0.667	|	1	-0.1	||
0.126	Pf3D7_06_v3	T20849C	A1872G	K625E	6	0.75	8	|	0	0	8	|	PF3D7_0600400-1	-	1325	erythrocyte membrane protein 1, PfEMP1 (VAR)	||	A1872T	K625*	1	-0.125	|	5	-0.625	||	A1872G	K625E	6	-0.75	|	0	0	||	A1872C	K625Q	0	0	|	0	0	||	A1872A	-	1	-0.125	|	3	-0.375	||
0.125	Pf3D7_10_v3	G32751A	G4261A	C1421Y	11	0.733	15	|	0	0	5	|	PF3D7_1000100-1	+	2241	erythrocyte membrane protein 1, PfEMP1 (VAR)	||	G4261A	C1421Y	11	-0.733	|	0	0	||	G4261C	C1421S	1	-0.067	|	0	0	||	G4261G	-	3	-0.2	|	5	-1	||	G4261T	C1421F	0	0	|	0	0	||
0.118	Pf3D7_12_v3	A2228753T	T832A	L278*	12	0.667	18	|	0	0	6	|	PF3D7_1254800-1	-	317	rifin (RIF)	||	T832T	-	4	-0.222	|	5	-0.833	||	T832G	L278*	0	0	|	0	0	||	T832C	L278S	2	-0.111	|	1	-0.167	||	T832A	L278*	12	-0.667	|	0	0	||
0.117	Pf3D7_09_v3	C34086A	G546T	G183*	7	0.778	9	|	0	0	6	|	PF3D7_0900300-1	-	359	rifin (RIF)	||	G546T	G183*	7	-0.778	|	0	0	||	G546G	-	0	0	|	1	-0.167	||	G546C	G183R	0	0	|	1	-0.167	||	G546A	G183R	2	-0.222	|	4	-0.667	||
0.115	Pf3D7_04_v3	G785060T	G334T	C112F	7	0.636	11	|	0	0	5	|	PF3D7_0417700-1	+	513	conserved Plasmodium protein, unknown function	||	G334A	C112Y	3	-0.273	|	3	-0.6	||	G334C	C112S	1	-0.091	|	0	0	||	G334G	-	0	0	|	2	-0.4	||	G334T	C112F	7	-0.636	|	0	0	||
0.115	Pf3D7_04_v3	A785062T	A336T	T113S	7	0.636	11	|	0	0	5	|	PF3D7_0417700-1	+	513	conserved Plasmodium protein, unknown function	||	A336A	-	2	-0.182	|	4	-0.8	||	A336C	T113P	2	-0.182	|	1	-0.2	||	A336G	T113A	0	0	|	0	0	||	A336T	T113S	7	-0.636	|	0	0	||
0.113	Pf3D7_07_v3	C1412089T	C1186T	S396F	8	0.727	11	|	0	0	6	|	PF3D7_0732800-1	+	442	erythrocyte membrane protein 1 (PfEMP1), exon 2	||	C1186A	S396Y	1	-0.091	|	4	-0.667	||	C1186C	-	2	-0.182	|	0	0	||	C1186G	S396C	0	0	|	2	-0.333	||	C1186T	S396F	8	-0.727	|	0	0	||
0.108	Pf3D7_09_v3	C1489421A	C3181A	T1061N	8	0.727	11	|	0	0	6	|	PF3D7_0937600-1	+	1315	erythrocyte membrane protein 1, PfEMP1 (VAR)	||	C3181A	T1061N	8	-0.727	|	0	0	||	C3181C	-	3	-0.273	|	5	-0.833	||	C3181G	T1061S	0	0	|	0	0	||	C3181T	T1061I	0	0	|	1	-0.167	||
0.106	Pf3D7_08_v3	T204363A	A2064T	I689L	6	0.667	9	|	1	0.1	10	|	PF3D7_0803200-1	-	728	filament assembling protein, putative	||	A2064T	I689L	6	-0.667	|	1	-0.1	||	A2064G	I689V	0	0	|	1	-0.1	||	A2064C	I689L	0	0	|	1	-0.1	||	A2064A	-	3	-0.333	|	7	-0.7	||
0.1	Pf3D7_11_v3	A36913T	T5473A	V1825D	12	0.6	20	|	0	0	5	|	PF3D7_1100200-1	-	2994	erythrocyte membrane protein 1, PfEMP1 (VAR)	||	T5473T	-	8	-0.4	|	1	-0.2	||	T5473G	V1825G	0	0	|	4	-0.8	||	T5473C	V1825A	0	0	|	0	0	||	T5473A	V1825D	12	-0.6	|	0	0	||
0.097	Pf3D7_04_v3	T593144A	A5785T	E1929V	6	0.6	10	|	0	0	7	|	PF3D7_0413100-1	-	2326	erythrocyte membrane protein 1, PfEMP1 (VAR)	||	A5785T	E1929V	6	-0.6	|	0	0	||	A5785G	E1929G	0	0	|	3	-0.429	||	A5785C	E1929A	2	-0.2	|	3	-0.429	||	A5785A	-	2	-0.2	|	1	-0.143	||
0.094	Pf3D7_03_v3	A552736T	T1049A	N350K	6	0.6	10	|	0	0	5	|	PF3D7_0313600-1	-	594	conserved Plasmodium protein, unknown function	||	T1049T	-	4	-0.4	|	5	-1	||	T1049G	N350K	0	0	|	0	0	||	T1049C	-	0	0	|	0	0	||	T1049A	N350K	6	-0.6	|	0	0	||
0.089	Pf3D7_05_v3	G23773T	G2844T	V949F	8	0.615	13	|	0	0	6	|	PF3D7_0500100-1	+	2207	erythrocyte membrane protein 1, PfEMP1 (VAR)	||	G2844A	V949I	0	0	|	2	-0.333	||	G2844C	V949L	0	0	|	1	-0.167	||	G2844G	-	5	-0.385	|	3	-0.5	||	G2844T	V949F	8	-0.615	|	0	0	||
0.088	Pf3D7_07_v3	G1402813A	C928T	S310F	6	0.6	10	|	0	0	13	|	PF3D7_0732500-1	-	372	rifin (RIF)	||	C928T	S310F	6	-0.6	|	0	0	||	C928G	S310C	1	-0.1	|	1	-0.077	||	C928C	-	1	-0.1	|	4	-0.308	||	C928A	S310Y	2	-0.2	|	8	-0.615	||
0.086	Pf3D7_08_v3	C32724A	G6309T	E2104*	9	0.6	15	|	0	0	6	|	PF3D7_0800200-1	-	2858	erythrocyte membrane protein 1, PfEMP1 (VAR)	||	G6309T	E2104*	9	-0.6	|	0	0	||	G6309G	-	1	-0.067	|	2	-0.333	||	G6309C	E2104Q	0	0	|	0	0	||	G6309A	E2104K	5	-0.333	|	4	-0.667	||
0.083	Pf3D7_11_v3	A2018907G	T823C	I275T	5	0.833	6	|	0	0	6	|	PF3D7_1150200-1	-	338	rifin (RIF)	||	T823T	-	1	-0.167	|	6	-1	||	T823G	I275S	0	0	|	0	0	||	T823C	I275T	5	-0.833	|	0	0	||	T823A	I275N	0	0	|	0	0	||
0.079	Pf3D7_08_v3	A506152T	T546A	Y183N	8	0.615	13	|	0	0	7	|	PF3D7_0809800-1	-	1297	conserved Plasmodium protein, unknown function	||	T546T	-	5	-0.385	|	6	-0.857	||	T546G	Y183D	0	0	|	1	-0.143	||	T546C	Y183H	0	0	|	0	0	||	T546A	Y183N	8	-0.615	|	0	0	||
0.079	Pf3D7_08_v3	T1392768G	T493G	L165W	8	0.615	13	|	0	0	7	|	PF3D7_0832200.1-1	+	286	Plasmodium exported protein (PHISTa-like), unknown function	||	T493A	L165*	1	-0.077	|	3	-0.429	||	T493C	L165S	0	0	|	1	-0.143	||	T493G	L165W	8	-0.615	|	0	0	||	T493T	-	4	-0.308	|	3	-0.429	||
0.078	Pf3D7_12_v3	T1337729A	A1087T	K363I	10	0.714	14	|	0	0	5	|	PF3D7_1232400-1	-	368	conserved protein, unknown function	||	A1087T	K363I	10	-0.714	|	0	0	||	A1087G	K363R	0	0	|	0	0	||	A1087C	K363T	0	0	|	0	0	||	A1087A	-	4	-0.286	|	5	-1	||
0.064	Pf3D7_14_v3	A1227049T	T968A	D323E	10	0.625	16	|	0	0	5	|	PF3D7_1431200-1	-	1225	conserved Plasmodium protein, unknown function	||	T968T	-	6	-0.375	|	5	-1	||	T968G	D323E	0	0	|	0	0	||	T968C	-	0	0	|	0	0	||	T968A	D323E	10	-0.625	|	0	0	||
0.055	Pf3D7_03_v3	A560482T	A597T	M200L	5	0.625	8	|	0	0	5	|	PF3D7_0313800-1	+	661	conserved Plasmodium protein, unknown function	||	A597A	-	3	-0.375	|	4	-0.8	||	A597C	M200L	0	0	|	1	-0.2	||	A597G	M200V	0	0	|	0	0	||	A597T	M200L	5	-0.625	|	0	0	||
0.054	Pf3D7_09_v3	T1405305A	T113A	Y38*	6	0.6	10	|	1	0.083	12	|	PF3D7_0935600-1	+	512	gametocytogenesis-implicated protein (GIG)	||	T113A	Y38*	6	-0.6	|	1	-0.083	||	T113C	-	0	0	|	0	0	||	T113G	Y38*	2	-0.2	|	9	-0.75	||	T113T	-	2	-0.2	|	2	-0.167	||
0.054	Pf3D7_09_v3	A1405313T	A121T	N41I	6	0.6	10	|	1	0.083	12	|	PF3D7_0935600-1	+	512	gametocytogenesis-implicated protein (GIG)	||	A121A	-	2	-0.2	|	1	-0.083	||	A121C	N41T	0	0	|	1	-0.083	||	A121G	N41S	2	-0.2	|	9	-0.75	||	A121T	N41I	6	-0.6	|	1	-0.083	||
0.054	Pf3D7_09_v3	C1405314A	C122A	N41K	6	0.6	10	|	1	0.083	12	|	PF3D7_0935600-1	+	512	gametocytogenesis-implicated protein (GIG)	||	C122A	N41K	6	-0.6	|	1	-0.083	||	C122C	-	0	0	|	1	-0.083	||	C122G	N41K	2	-0.2	|	0	0	||	C122T	-	2	-0.2	|	10	-0.833	||
0.049	Pf3D7_06_v3	A20863G	T1858C	L620P	5	0.625	8	|	1	0.091	11	|	PF3D7_0600400-1	-	1325	erythrocyte membrane protein 1, PfEMP1 (VAR)	||	T1858T	-	0	0	|	3	-0.273	||	T1858G	L620R	1	-0.125	|	4	-0.364	||	T1858C	L620P	5	-0.625	|	1	-0.091	||	T1858A	L620H	2	-0.25	|	3	-0.273	||
0.042	Pf3D7_09_v3	A61745C	T649G	L217W	6	0.75	8	|	0	0	5	|	PF3D7_0901100-1	-	350	rifin (RIF)	||	T649T	-	0	0	|	4	-0.8	||	T649G	L217W	6	-0.75	|	0	0	||	T649C	L217S	1	-0.125	|	1	-0.2	||	T649A	L217*	1	-0.125	|	0	0	||
0.039	Pf3D7_06_v3	T1365750G	A680C	K227N	5	0.714	7	|	0	0	7	|	PF3D7_0632500-1	-	3954	erythrocyte membrane protein 1, PfEMP1 (VAR)	||	A680T	K227N	0	0	|	1	-0.143	||	A680G	-	0	0	|	0	0	||	A680C	K227N	5	-0.714	|	0	0	||	A680A	-	2	-0.286	|	6	-0.857	||
0.038	Pf3D7_07_v3	G1403647A	C94T	T32I	6	0.667	9	|	0	0	8	|	PF3D7_0732500-1	-	372	rifin (RIF)	||	C94T	T32I	6	-0.667	|	0	0	||	C94G	T32S	0	0	|	0	0	||	C94C	-	2	-0.222	|	6	-0.75	||	C94A	T32N	1	-0.111	|	2	-0.25	||
0.035	Pf3D7_09_v3	G842278T	G324T	G109W	6	0.6	10	|	1	0.091	11	|	PF3D7_0920500-1	+	191	ADP-ribosylation factor, putative	||	G324A	G109R	1	-0.1	|	5	-0.455	||	G324C	G109R	0	0	|	0	0	||	G324G	-	3	-0.3	|	4	-0.364	||	G324T	G109W	6	-0.6	|	1	-0.091	||
0.033	Pf3D7_12_v3	A37404T	A4701T	K1568*	8	0.727	11	|	0	0	5	|	PF3D7_1200400-1	+	2860	erythrocyte membrane protein 1, PfEMP1 (VAR)	||	A4701A	-	2	-0.182	|	1	-0.2	||	A4701C	K1568Q	1	-0.091	|	4	-0.8	||	A4701G	K1568E	0	0	|	0	0	||	A4701T	K1568*	8	-0.727	|	0	0	||
0.031	Pf3D7_14_v3	C1099894T	G57A	A20T	9	0.6	15	|	0	0	6	|	PF3D7_1428100-1	-	637	WW domain-binding protein 11, putative	||	G57T	A20S	1	-0.067	|	0	0	||	G57G	-	4	-0.267	|	6	-1	||	G57C	A20P	1	-0.067	|	0	0	||	G57A	A20T	9	-0.6	|	0	0	||
0.031	Pf3D7_12_v3	G1234788T	G629T	E210D	7	0.636	11	|	1	0.091	11	|	PF3D7_1230000-1	+	2001	conserved Plasmodium protein, unknown function	||	G629A	-	0	0	|	5	-0.455	||	G629C	E210D	0	0	|	0	0	||	G629G	-	4	-0.364	|	5	-0.455	||	G629T	E210D	7	-0.636	|	1	-0.091	||
0.026	Pf3D7_07_v3	T1409572A	T676A	F226Y	6	0.6	10	|	1	0.1	10	|	PF3D7_0732700-1	+	359	rifin (RIF)	||	T676A	F226Y	6	-0.6	|	1	-0.1	||	T676C	F226S	1	-0.1	|	3	-0.3	||	T676G	F226C	0	0	|	1	-0.1	||	T676T	-	3	-0.3	|	5	-0.5	||
0.019	Pf3D7_14_v3	T3234315A	T1571A	N524K	7	0.7	10	|	0	0	5	|	PF3D7_1478600-1	+	1263	EMP1-trafficking protein (PTP3)	||	T1571A	N524K	7	-0.7	|	0	0	||	T1571C	-	0	0	|	2	-0.4	||	T1571G	N524K	2	-0.2	|	1	-0.2	||	T1571T	-	1	-0.1	|	2	-0.4	||
0.015	Pf3D7_08_v3	A42922T	A1974T	K659*	5	0.625	8	|	0	0	9	|	PF3D7_0800300-1	+	2980	erythrocyte membrane protein 1, PfEMP1 (VAR)	||	A1974A	-	2	-0.25	|	6	-0.667	||	A1974C	K659Q	1	-0.125	|	3	-0.333	||	A1974G	K659E	0	0	|	0	0	||	A1974T	K659*	5	-0.625	|	0	0	||
0.014	Pf3D7_13_v3	T1425445C	A151G	H51R	6	0.6	10	|	1	0.083	12	|	PF3D7_1335200-1	-	90	reticulocyte binding protein homologue 6, pseudogene (RH6)	||	A151T	H51L	0	0	|	3	-0.25	||	A151G	H51R	6	-0.6	|	1	-0.083	||	A151C	H51P	0	0	|	1	-0.083	||	A151A	-	4	-0.4	|	7	-0.583	||
0.014	Pf3D7_13_v3	A1425452T	T144A	L49I	6	0.6	10	|	1	0.083	12	|	PF3D7_1335200-1	-	90	reticulocyte binding protein homologue 6, pseudogene (RH6)	||	T144T	-	0	0	|	3	-0.25	||	T144G	L49V	2	-0.2	|	4	-0.333	||	T144C	-	2	-0.2	|	4	-0.333	||	T144A	L49I	6	-0.6	|	1	-0.083	||
0.014	Pf3D7_13_v3	T1425467C	A129G	N44D	6	0.6	10	|	1	0.083	12	|	PF3D7_1335200-1	-	90	reticulocyte binding protein homologue 6, pseudogene (RH6)	||	A129T	N44Y	1	-0.1	|	1	-0.083	||	A129G	N44D	6	-0.6	|	1	-0.083	||	A129C	N44H	1	-0.1	|	5	-0.417	||	A129A	-	2	-0.2	|	5	-0.417	||
0.014	Pf3D7_13_v3	T1425476G	A120C	K41Q	6	0.6	10	|	1	0.083	12	|	PF3D7_1335200-1	-	90	reticulocyte binding protein homologue 6, pseudogene (RH6)	||	A120T	K41*	2	-0.2	|	4	-0.333	||	A120G	K41E	1	-0.1	|	1	-0.083	||	A120C	K41Q	6	-0.6	|	1	-0.083	||	A120A	-	1	-0.1	|	6	-0.5	||
0.013	Pf3D7_11_v3	C37397A	G4989T	E1664*	8	0.667	12	|	0	0	5	|	PF3D7_1100200-1	-	2994	erythrocyte membrane protein 1, PfEMP1 (VAR)	||	G4989T	E1664*	8	-0.667	|	0	0	||	G4989G	-	0	0	|	1	-0.2	||	G4989C	E1664Q	2	-0.167	|	1	-0.2	||	G4989A	E1664K	2	-0.167	|	3	-0.6	||
0.011	Pf3D7_09_v3	G1013815T	G614T	K205N	6	0.667	9	|	0	0	7	|	PF3D7_0925000-1	+	220	conserved Plasmodium protein, unknown function	||	G614A	-	0	0	|	2	-0.286	||	G614C	K205N	0	0	|	0	0	||	G614G	-	3	-0.333	|	5	-0.714	||	G614T	K205N	6	-0.667	|	0	0	||
0.009	Pf3D7_10_v3	A1525501T	A6367T	E2123V	5	0.625	8	|	1	0.071	14	|	PF3D7_1038400-1	+	9563	gametocyte-specific protein (Pf11-1)	||	A6367A	-	1	-0.125	|	6	-0.429	||	A6367C	E2123A	0	0	|	4	-0.286	||	A6367G	E2123G	2	-0.25	|	3	-0.214	||	A6367T	E2123V	5	-0.625	|	1	-0.071	||
0.009	Pf3D7_04_v3	C33293T	C4587T	H1530Y	5	0.625	8	|	0	0	5	|	PF3D7_0400100-1	+	2646	erythrocyte membrane protein 1, PfEMP1 (VAR)	||	C4587A	H1530N	3	-0.375	|	2	-0.4	||	C4587C	-	0	0	|	3	-0.6	||	C4587G	H1530D	0	0	|	0	0	||	C4587T	H1530Y	5	-0.625	|	0	0	||
0.009	Pf3D7_04_v3	G33303A	G4597A	S1533N	5	0.625	8	|	0	0	5	|	PF3D7_0400100-1	+	2646	erythrocyte membrane protein 1, PfEMP1 (VAR)	||	G4597A	S1533N	5	-0.625	|	0	0	||	G4597C	S1533T	0	0	|	2	-0.4	||	G4597G	-	1	-0.125	|	2	-0.4	||	G4597T	S1533I	2	-0.25	|	1	-0.2	||
0.009	Pf3D7_04_v3	G567446T	C1896A	Q633K	5	0.625	8	|	0	0	5	|	PF3D7_0412700-1	-	2277	erythrocyte membrane protein 1, PfEMP1 (VAR)	||	C1896T	Q633*	0	0	|	0	0	||	C1896G	Q633E	2	-0.25	|	3	-0.6	||	C1896C	-	1	-0.125	|	2	-0.4	||	C1896A	Q633K	5	-0.625	|	0	0	||
0.007	Pf3D7_13_v3	T1211611A	A58T	D20V	5	0.714	7	|	0	0	8	|	PF3D7_1328600-1	-	363	conserved Plasmodium protein, unknown function	||	A58T	D20V	5	-0.714	|	0	0	||	A58G	D20G	0	0	|	0	0	||	A58C	D20A	0	0	|	0	0	||	A58A	-	2	-0.286	|	8	-1	||
0.007	Pf3D7_13_v3	A1211614T	T55A	L19*	5	0.714	7	|	0	0	8	|	PF3D7_1328600-1	-	363	conserved Plasmodium protein, unknown function	||	T55T	-	2	-0.286	|	7	-0.875	||	T55G	L19*	0	0	|	1	-0.125	||	T55C	L19S	0	0	|	0	0	||	T55A	L19*	5	-0.714	|	0	0	||
0.003	Pf3D7_13_v3	T73593A	A639T	I214L	8	0.615	13	|	0	0	7	|	PF3D7_1301200-1	-	377	glycophorin binding protein (GBPH2)	||	A639T	I214L	8	-0.615	|	0	0	||	A639G	I214V	1	-0.077	|	0	0	||	A639C	I214L	0	0	|	1	-0.143	||	A639A	-	4	-0.308	|	6	-0.857	||
0.003	Pf3D7_09_v3	A1287432T	A85T	E29V	7	0.636	11	|	0	0	6	|	PF3D7_0932200-1	+	171	profilin, putative (PFN)	||	A85A	-	4	-0.364	|	6	-1	||	A85C	E29A	0	0	|	0	0	||	A85G	E29G	0	0	|	0	0	||	A85T	E29V	7	-0.636	|	0	0	||
-0.006	Pf3D7_11_v3	T775279C	A7591G	K2531R	7	0.636	11	|	0	0	7	|	PF3D7_1120600-1	-	2545	conserved Plasmodium protein, unknown function	||	A7591T	K2531M	0	0	|	0	0	||	A7591G	K2531R	7	-0.636	|	0	0	||	A7591C	K2531T	0	0	|	0	0	||	A7591A	-	4	-0.364	|	7	-1	||
-0.012	Pf3D7_14_v3	C1352398T	G5981A	M1994I	8	0.615	13	|	0	0	5	|	PF3D7_1433800-1	-	2688	conserved Plasmodium protein, unknown function	||	G5981T	M1994I	1	-0.077	|	0	0	||	G5981G	-	1	-0.077	|	3	-0.6	||	G5981C	M1994I	0	0	|	0	0	||	G5981A	M1994I	8	-0.615	|	0	0	||
-0.013	Pf3D7_10_v3	C395527T	G2466A	E823K	6	0.6	10	|	1	0.083	12	|	PF3D7_1009800-1	-	1345	conserved Plasmodium membrane protein, unknown function	||	G2466T	E823*	1	-0.1	|	1	-0.083	||	G2466G	-	3	-0.3	|	10	-0.833	||	G2466C	E823Q	0	0	|	0	0	||	G2466A	E823K	6	-0.6	|	1	-0.083	||
-0.014	Pf3D7_06_v3	C20843G	G1878C	D627H	5	0.625	8	|	0	0	8	|	PF3D7_0600400-1	-	1325	erythrocyte membrane protein 1, PfEMP1 (VAR)	||	G1878T	D627Y	3	-0.375	|	3	-0.375	||	G1878G	-	0	0	|	0	0	||	G1878C	D627H	5	-0.625	|	0	0	||	G1878A	D627N	0	0	|	5	-0.625	||
-0.014	Pf3D7_06_v3	T20848G	A1873C	K625T	5	0.625	8	|	0	0	8	|	PF3D7_0600400-1	-	1325	erythrocyte membrane protein 1, PfEMP1 (VAR)	||	A1873T	K625I	0	0	|	5	-0.625	||	A1873G	K625R	0	0	|	1	-0.125	||	A1873C	K625T	5	-0.625	|	0	0	||	A1873A	-	3	-0.375	|	2	-0.25	||
-0.016	Pf3D7_12_v3	T1031288G	T940G	M314R	8	0.667	12	|	0	0	5	|	PF3D7_1225300-1	+	346	conserved Plasmodium protein, unknown function	||	T940A	M314K	0	0	|	3	-0.6	||	T940C	M314T	0	0	|	0	0	||	T940G	M314R	8	-0.667	|	0	0	||	T940T	-	4	-0.333	|	2	-0.4	||
-0.019	Pf3D7_12_v3	T1337720A	A1096T	K366I	9	0.6	15	|	0	0	6	|	PF3D7_1232400-1	-	368	conserved protein, unknown function	||	A1096T	K366I	9	-0.6	|	0	0	||	A1096G	K366R	0	0	|	0	0	||	A1096C	K366T	0	0	|	0	0	||	A1096A	-	6	-0.4	|	6	-1	||
-0.019	Pf3D7_12_v3	T1337722G	A1094C	K365N	9	0.6	15	|	0	0	6	|	PF3D7_1232400-1	-	368	conserved protein, unknown function	||	A1094T	K365N	0	0	|	2	-0.333	||	A1094G	-	0	0	|	0	0	||	A1094C	K365N	9	-0.6	|	0	0	||	A1094A	-	6	-0.4	|	4	-0.667	||
-0.021	Pf3D7_13_v3	G1448614A	G7621A	R2541K	6	0.6	10	|	1	0.1	10	|	PF3D7_1335400-1	+	3130	reticulocyte binding protein 2 homologue a (RH2a)	||	G7621A	R2541K	6	-0.6	|	1	-0.1	||	G7621C	R2541T	1	-0.1	|	3	-0.3	||	G7621G	-	3	-0.3	|	5	-0.5	||	G7621T	R2541I	0	0	|	1	-0.1	||
-0.023	Pf3D7_11_v3	G2018904T	C826A	T276K	5	0.714	7	|	0	0	6	|	PF3D7_1150200-1	-	338	rifin (RIF)	||	C826T	T276M	0	0	|	0	0	||	C826G	T276R	0	0	|	0	0	||	C826C	-	2	-0.286	|	6	-1	||	C826A	T276K	5	-0.714	|	0	0	||
-0.023	Pf3D7_10_v3	C1639607G	C204G	Q69E	5	0.625	8	|	1	0.083	12	|	PF3D7_1041200-1	+	371	rifin (RIF)	||	C204A	Q69K	0	0	|	3	-0.25	||	C204C	-	3	-0.375	|	7	-0.583	||	C204G	Q69E	5	-0.625	|	1	-0.083	||	C204T	Q69*	0	0	|	1	-0.083	||
-0.025	Pf3D7_11_v3	A37425T	T4961A	F1654L	7	0.636	11	|	0	0	6	|	PF3D7_1100200-1	-	2994	erythrocyte membrane protein 1, PfEMP1 (VAR)	||	T4961T	-	4	-0.364	|	5	-0.833	||	T4961G	F1654L	0	0	|	1	-0.167	||	T4961C	-	0	0	|	0	0	||	T4961A	F1654L	7	-0.636	|	0	0	||
-0.028	Pf3D7_10_v3	A67911T	T837A	F280I	5	0.714	7	|	0	0	7	|	PF3D7_1001100.1-1	-	313	acyl-CoA binding protein, isoform 1, ACBP1 (ACBP1)	||	T837T	-	1	-0.143	|	2	-0.286	||	T837G	F280V	0	0	|	4	-0.571	||	T837C	F280L	1	-0.143	|	1	-0.143	||	T837A	F280I	5	-0.714	|	0	0	||
-0.031	Pf3D7_13_v3	G172276T	C3513A	Q1172K	7	0.636	11	|	0	0	6	|	PF3D7_1303500-1	-	1920	sodium/hydrogen exchanger, Na%2B, H%2B antiporter (NHE)	||	C3513T	Q1172*	0	0	|	2	-0.333	||	C3513G	Q1172E	0	0	|	0	0	||	C3513C	-	4	-0.364	|	4	-0.667	||	C3513A	Q1172K	7	-0.636	|	0	0	||
-0.056	Pf3D7_12_v3	C36397A	C3694A	A1232E	8	0.615	13	|	0	0	5	|	PF3D7_1200400-1	+	2860	erythrocyte membrane protein 1, PfEMP1 (VAR)	||	C3694A	A1232E	8	-0.615	|	0	0	||	C3694C	-	0	0	|	0	0	||	C3694G	A1232G	0	0	|	0	0	||	C3694T	A1232V	5	-0.385	|	5	-1	||
-0.056	Pf3D7_10_v3	A1433666C	A1168C	N390T	6	0.667	9	|	0	0	6	|	PF3D7_1036300-1	+	762	merozoite surface protein (DBLMSP2)	||	A1168A	-	2	-0.222	|	2	-0.333	||	A1168C	N390T	6	-0.667	|	0	0	||	A1168G	N390S	0	0	|	2	-0.333	||	A1168T	N390I	1	-0.111	|	2	-0.333	||
-0.056	Pf3D7_07_v3	G1412130A	G1227A	D410N	6	0.6	10	|	0	0	6	|	PF3D7_0732800-1	+	442	erythrocyte membrane protein 1 (PfEMP1), exon 2	||	G1227A	D410N	6	-0.6	|	0	0	||	G1227C	D410H	0	0	|	2	-0.333	||	G1227G	-	2	-0.2	|	4	-0.667	||	G1227T	D410Y	2	-0.2	|	0	0	||
-0.062	Pf3D7_12_v3	A650460G	A1011G	T338A	6	0.6	10	|	0	0	9	|	PF3D7_1216200-1	+	367	glycerol-3-phosphate dehydrogenase, putative	||	A1011A	-	4	-0.4	|	7	-0.778	||	A1011C	T338P	0	0	|	1	-0.111	||	A1011G	T338A	6	-0.6	|	0	0	||	A1011T	T338S	0	0	|	0	0	||
-0.069	Pf3D7_13_v3	G1211590A	C79T	S27F	5	0.625	8	|	0	0	8	|	PF3D7_1328600-1	-	363	conserved Plasmodium protein, unknown function	||	C79T	S27F	5	-0.625	|	0	0	||	C79G	S27C	1	-0.125	|	0	0	||	C79C	-	1	-0.125	|	7	-0.875	||	C79A	S27Y	1	-0.125	|	1	-0.125	||
-0.069	Pf3D7_13_v3	T1211597A	A72T	I25F	5	0.625	8	|	0	0	8	|	PF3D7_1328600-1	-	363	conserved Plasmodium protein, unknown function	||	A72T	I25F	5	-0.625	|	0	0	||	A72G	I25V	1	-0.125	|	0	0	||	A72C	I25L	0	0	|	0	0	||	A72A	-	2	-0.25	|	8	-1	||
-0.073	Pf3D7_08_v3	G826450T	G1548T	E517*	5	0.625	8	|	0	0	5	|	PF3D7_0818100-1	+	538	zinc finger protein, putative	||	G1548A	E517K	0	0	|	1	-0.2	||	G1548C	E517Q	0	0	|	0	0	||	G1548G	-	3	-0.375	|	4	-0.8	||	G1548T	E517*	5	-0.625	|	0	0	||
-0.076	Pf3D7_07_v3	A518750C	T675G	F226V	6	0.6	10	|	0	0	5	|	PF3D7_0711700-1	-	2215	erythrocyte membrane protein 1, PfEMP1 (VAR)	||	T675T	-	0	0	|	0	0	||	T675G	F226V	6	-0.6	|	0	0	||	T675C	F226L	2	-0.2	|	1	-0.2	||	T675A	F226I	2	-0.2	|	4	-0.8	||
-0.093	Pf3D7_07_v3	C987079A	C295A	A99E	5	0.625	8	|	0	0	5	|	PF3D7_0723600-1	+	149	conserved Plasmodium protein, unknown function	||	C295A	A99E	5	-0.625	|	0	0	||	C295C	-	2	-0.25	|	3	-0.6	||	C295G	A99G	1	-0.125	|	2	-0.4	||	C295T	A99V	0	0	|	0	0	||
-0.097	Pf3D7_09_v3	A1018652T	A1093T	K365I	5	0.625	8	|	0	0	5	|	PF3D7_0925200-1	+	413	ribosomal RNA-processing protein 8, putative (RRP8)	||	A1093A	-	3	-0.375	|	5	-1	||	A1093C	K365T	0	0	|	0	0	||	A1093G	K365R	0	0	|	0	0	||	A1093T	K365I	5	-0.625	|	0	0	||
-0.123	Pf3D7_13_v3	G40267T	C4475A	N1492K	5	0.625	8	|	0	0	5	|	PF3D7_1300300-1	-	3346	erythrocyte membrane protein 1, PfEMP1 (VAR)	||	C4475T	-	2	-0.25	|	2	-0.4	||	C4475G	N1492K	0	0	|	0	0	||	C4475C	-	1	-0.125	|	3	-0.6	||	C4475A	N1492K	5	-0.625	|	0	0	||
-0.123	Pf3D7_13_v3	T40275A	A4467T	I1490F	5	0.625	8	|	0	0	5	|	PF3D7_1300300-1	-	3346	erythrocyte membrane protein 1, PfEMP1 (VAR)	||	A4467T	I1490F	5	-0.625	|	0	0	||	A4467G	I1490V	1	-0.125	|	1	-0.2	||	A4467C	I1490L	0	0	|	0	0	||	A4467A	-	2	-0.25	|	4	-0.8	||
-0.129	Pf3D7_12_v3	A38709T	A6006T	T2003S	6	0.6	10	|	0	0	5	|	PF3D7_1200400-1	+	2860	erythrocyte membrane protein 1, PfEMP1 (VAR)	||	A6006A	-	3	-0.3	|	4	-0.8	||	A6006C	T2003P	1	-0.1	|	1	-0.2	||	A6006G	T2003A	0	0	|	0	0	||	A6006T	T2003S	6	-0.6	|	0	0	||
-0.138	Pf3D7_10_v3	A1600292G	A294G	N99D	5	0.625	8	|	0	0	5	|	PF3D7_1040000-1	+	359	rifin (RIF)	||	A294A	-	0	0	|	2	-0.4	||	A294C	N99H	0	0	|	0	0	||	A294G	N99D	5	-0.625	|	0	0	||	A294T	N99Y	3	-0.375	|	3	-0.6	||
[truncated: 8 more columns]

## Sheet: ACP-B6-P412T_vs_ACP-B6
#score	chromosome	genomic_mutation	gene_mutation	protein_mutation	mutation_counts	mutation_proportion	mutant_position_counts	|	parent_mutation_counts	parent_mutation_proportion	parent_position_counts	|	gene_id	strand	protein_length	gene_description	||	A-gene_variant	protein_variant	variant_counts	variant_proportion	|	parent_variant_counts	parent_variant_proportion	||	C-gene_variant	protein_variant	variant_counts	variant_proportion	|	parent_variant_counts	parent_variant_proportion	||	G-gene_variant	protein_variant	variant_counts	variant_proportion	|	parent_variant_counts	parent_variant_proportion	||	T-gene_variant	protein_variant	variant_counts	variant_proportion	|	parent_variant_counts	parent_variant_proportion	||
6.808	Pf3D7_12_v3	G531566T	C1233A	P412T	55	0.965	57	|	0	0	170	|	PF3D7_1211900-1	-	1264	non-SERCA-type Ca2%2B -transporting P-ATPase (ATP4)	||	C1233T	P412S	1	-0.018	|	3	-0.018	||	C1233G	P412A	1	-0.018	|	1	-0.006	||	C1233C	-	0	0	|	166	-0.976	||	C1233A	P412T	55	-0.965	|	0	0	||
3.158	Pf3D7_01_v3	T87543C	A529G	H177R	9	0.6	15	|	2	0.1	20	|	PF3D7_0101800-1	-	289	stevor	||	A529T	H177L	1	-0.067	|	0	0	||	A529G	H177R	9	-0.6	|	2	-0.1	||	A529C	H177P	3	-0.2	|	4	-0.2	||	A529A	-	2	-0.133	|	14	-0.7	||
3.115	Pf3D7_01_v3	T70365A	A52T	Y18F	9	0.6	15	|	1	0.063	16	|	PF3D7_0101100-1	-	309	exported protein family 4 (EPF4)	||	A52T	Y18F	9	-0.6	|	1	-0.063	||	A52G	Y18C	1	-0.067	|	0	0	||	A52C	Y18S	0	0	|	3	-0.188	||	A52A	-	5	-0.333	|	12	-0.75	||
2.808	Pf3D7_01_v3	T596209A	T946A	L316*	10	0.833	12	|	1	0.1	10	|	PF3D7_0115300-1	+	336	rifin (RIF)	||	T946A	L316*	10	-0.833	|	1	-0.1	||	T946C	L316S	0	0	|	0	0	||	T946G	L316*	0	0	|	0	0	||	T946T	-	2	-0.167	|	9	-0.9	||
2.344	Pf3D7_01_v3	G164917A	G3786A	D1263N	7	0.7	10	|	0	0	12	|	PF3D7_0103600-1	+	1534	ATP-dependent RNA helicase, putative	||	G3786A	D1263N	7	-0.7	|	0	0	||	G3786C	D1263H	1	-0.1	|	0	0	||	G3786G	-	1	-0.1	|	2	-0.167	||	G3786T	D1263Y	0	0	|	0	0	||
2.237	Pf3D7_01_v3	A596187T	A924T	M309L	7	0.636	11	|	0	0	9	|	PF3D7_0115300-1	+	336	rifin (RIF)	||	A924A	-	3	-0.273	|	6	-0.667	||	A924C	M309L	0	0	|	1	-0.111	||	A924G	M309V	1	-0.091	|	2	-0.222	||	A924T	M309L	7	-0.636	|	0	0	||
2.194	Pf3D7_04_v3	A51161T	T5699A	Y1900*	9	0.75	12	|	4	0.083	48	|	PF3D7_0400400-1	-	3467	erythrocyte membrane protein 1, PfEMP1 (VAR)	||	T5699T	-	2	-0.167	|	26	-0.542	||	T5699G	Y1900*	1	-0.083	|	15	-0.313	||	T5699C	-	0	0	|	3	-0.063	||	T5699A	Y1900*	9	-0.75	|	4	-0.083	||
2.036	Pf3D7_04_v3	A781283T	T1390A	I464K	9	0.643	14	|	4	0.098	41	|	PF3D7_0417600-1	-	807	conserved Plasmodium protein, unknown function	||	T1390T	-	5	-0.357	|	35	-0.854	||	T1390G	I464R	0	0	|	0	0	||	T1390C	I464T	0	0	|	2	-0.049	||	T1390A	I464K	9	-0.643	|	4	-0.098	||
2.003	Pf3D7_03_v3	T738014A	T8550A	C2851S	12	0.6	20	|	1	0.1	10	|	PF3D7_0317700-1	+	2870	CPSF (cleavage and polyadenylation specific factor), subunit A, putative	||	T8550A	C2851S	12	-0.6	|	1	-0.1	||	T8550C	C2851R	0	0	|	0	0	||	T8550G	C2851G	0	0	|	1	-0.1	||	T8550T	-	8	-0.4	|	8	-0.8	||
1.837	Pf3D7_09_v3	A1478162T	A505T	E169V	11	0.647	17	|	6	0.092	65	|	PF3D7_0937400-1	+	359	rifin (RIF)	||	A505A	-	6	-0.353	|	22	-0.338	||	A505C	E169A	0	0	|	13	-0.2	||	A505G	E169G	0	0	|	24	-0.369	||	A505T	E169V	11	-0.647	|	6	-0.092	||
1.701	Pf3D7_04_v3	T35080G	T6374G	D2125E	8	0.667	12	|	3	0.094	32	|	PF3D7_0400100-1	+	2646	erythrocyte membrane protein 1, PfEMP1 (VAR)	||	T6374A	D2125E	2	-0.167	|	21	-0.656	||	T6374C	-	2	-0.167	|	6	-0.188	||	T6374G	D2125E	8	-0.667	|	3	-0.094	||	T6374T	-	0	0	|	2	-0.063	||
1.659	Pf3D7_02_v3	C27521T	C2289T	H764Y	6	0.667	9	|	1	0.048	21	|	PF3D7_0200100-1	+	1711	erythrocyte membrane protein 1, PfEMP1 (VAR)	||	C2289A	H764N	1	-0.111	|	7	-0.333	||	C2289C	-	1	-0.111	|	2	-0.095	||	C2289G	H764D	0	0	|	0	0	||	C2289T	H764Y	6	-0.667	|	1	-0.048	||
1.596	Pf3D7_04_v3	G971430C	C5161G	P1721R	7	0.7	10	|	2	0.063	32	|	PF3D7_0421300-1	-	2193	erythrocyte membrane protein 1, PfEMP1 (VAR)	||	C5161T	P1721L	0	0	|	1	-0.031	||	C5161G	P1721R	7	-0.7	|	2	-0.063	||	C5161C	-	2	-0.2	|	23	-0.719	||	C5161A	P1721H	1	-0.1	|	6	-0.188	||
1.579	Pf3D7_08_v3	G443693C	G3285C	D1096H	7	0.636	11	|	5	0.085	59	|	PF3D7_0808700-1	+	2231	erythrocyte membrane protein 1, PfEMP1 (VAR)	||	G3285A	D1096N	4	-0.364	|	24	-0.407	||	G3285C	D1096H	7	-0.636	|	5	-0.085	||	G3285G	-	0	0	|	9	-0.153	||	G3285T	D1096Y	0	0	|	21	-0.356	||
1.565	Pf3D7_02_v3	C27504A	C2272A	P758Q	6	0.75	8	|	2	0.1	20	|	PF3D7_0200100-1	+	1711	erythrocyte membrane protein 1, PfEMP1 (VAR)	||	C2272A	P758Q	6	-0.75	|	2	-0.1	||	C2272C	-	0	0	|	0	0	||	C2272G	P758R	2	-0.25	|	14	-0.7	||	C2272T	P758L	0	0	|	4	-0.2	||
1.559	Pf3D7_04_v3	G971419A	C5172T	P1725S	6	0.6	10	|	3	0.079	38	|	PF3D7_0421300-1	-	2193	erythrocyte membrane protein 1, PfEMP1 (VAR)	||	C5172T	P1725S	6	-0.6	|	3	-0.079	||	C5172G	P1725A	0	0	|	0	0	||	C5172C	-	4	-0.4	|	27	-0.711	||	C5172A	P1725T	0	0	|	8	-0.211	||
1.543	Pf3D7_04_v3	T971432A	A5159T	R1720S	7	0.7	10	|	2	0.067	30	|	PF3D7_0421300-1	-	2193	erythrocyte membrane protein 1, PfEMP1 (VAR)	||	A5159T	R1720S	7	-0.7	|	2	-0.067	||	A5159G	-	0	0	|	0	0	||	A5159C	R1720S	1	-0.1	|	12	-0.4	||	A5159A	-	2	-0.2	|	16	-0.533	||
1.48	Pf3D7_04_v3	C35029G	C6323G	D2108E	6	0.6	10	|	1	0.031	32	|	PF3D7_0400100-1	+	2646	erythrocyte membrane protein 1, PfEMP1 (VAR)	||	C6323A	D2108E	2	-0.2	|	10	-0.313	||	C6323C	-	2	-0.2	|	19	-0.594	||	C6323G	D2108E	6	-0.6	|	1	-0.031	||	C6323T	-	0	0	|	2	-0.063	||
1.453	Pf3D7_04_v3	C35031G	C6325G	T2109S	6	0.6	10	|	1	0.032	31	|	PF3D7_0400100-1	+	2646	erythrocyte membrane protein 1, PfEMP1 (VAR)	||	C6325A	T2109N	0	0	|	4	-0.129	||	C6325C	-	4	-0.4	|	24	-0.774	||	C6325G	T2109S	6	-0.6	|	1	-0.032	||	C6325T	T2109I	0	0	|	2	-0.065	||
1.419	Pf3D7_03_v3	C409757T	G1171A	R391K	5	0.625	8	|	2	0.061	33	|	PF3D7_0309700-1	-	608	SECIS-binding protein 2, putative (SBP2)	||	G1171T	R391M	0	0	|	3	-0.091	||	G1171G	-	3	-0.375	|	28	-0.848	||	G1171C	R391T	0	0	|	0	0	||	G1171A	R391K	5	-0.625	|	2	-0.061	||
1.414	Pf3D7_04_v3	C35034A	C6328A	S2110Y	6	0.6	10	|	2	0.065	31	|	PF3D7_0400100-1	+	2646	erythrocyte membrane protein 1, PfEMP1 (VAR)	||	C6328A	S2110Y	6	-0.6	|	2	-0.065	||	C6328C	-	4	-0.4	|	28	-0.903	||	C6328G	S2110C	0	0	|	0	0	||	C6328T	S2110F	0	0	|	1	-0.032	||
1.387	Pf3D7_04_v3	G971431T	C5160A	P1721T	6	0.6	10	|	2	0.067	30	|	PF3D7_0421300-1	-	2193	erythrocyte membrane protein 1, PfEMP1 (VAR)	||	C5160T	P1721S	0	0	|	7	-0.233	||	C5160G	P1721A	2	-0.2	|	6	-0.2	||	C5160C	-	2	-0.2	|	15	-0.5	||	C5160A	P1721T	6	-0.6	|	2	-0.067	||
1.367	Pf3D7_13_v3	T41812A	A2930T	K977N	8	0.615	13	|	5	0.081	62	|	PF3D7_1300300-1	-	3346	erythrocyte membrane protein 1, PfEMP1 (VAR)	||	A2930T	K977N	8	-0.615	|	5	-0.081	||	A2930G	-	1	-0.077	|	7	-0.113	||	A2930C	K977N	2	-0.154	|	34	-0.548	||	A2930A	-	2	-0.154	|	16	-0.258	||
1.357	Pf3D7_04_v3	A156335T	A340T	E114V	7	0.636	11	|	2	0.087	23	|	PF3D7_0402500-1	+	329	rifin, pseudogene (RIF)	||	A340A	-	2	-0.182	|	8	-0.348	||	A340C	E114A	0	0	|	9	-0.391	||	A340G	E114G	2	-0.182	|	4	-0.174	||	A340T	E114V	7	-0.636	|	2	-0.087	||
1.357	Pf3D7_04_v3	G156340T	G345T	E116*	7	0.636	11	|	2	0.087	23	|	PF3D7_0402500-1	+	329	rifin, pseudogene (RIF)	||	G345A	E116K	2	-0.182	|	10	-0.435	||	G345C	E116Q	0	0	|	1	-0.043	||	G345G	-	2	-0.182	|	10	-0.435	||	G345T	E116*	7	-0.636	|	2	-0.087	||
1.357	Pf3D7_03_v3	A784231T	T1934A	N645K	7	0.636	11	|	1	0.056	18	|	PF3D7_0318600-1	-	1017	cleavage and polyadenylation specificity factor, putative	||	T1934T	-	3	-0.273	|	17	-0.944	||	T1934G	N645K	0	0	|	0	0	||	T1934C	-	1	-0.091	|	0	0	||	T1934A	N645K	7	-0.636	|	1	-0.056	||
1.352	Pf3D7_04_v3	C35097G	C6391G	S2131*	6	0.6	10	|	3	0.1	30	|	PF3D7_0400100-1	+	2646	erythrocyte membrane protein 1, PfEMP1 (VAR)	||	C6391A	S2131*	0	0	|	7	-0.233	||	C6391C	-	2	-0.2	|	17	-0.567	||	C6391G	S2131*	6	-0.6	|	3	-0.1	||	C6391T	S2131L	2	-0.2	|	3	-0.1	||
1.336	Pf3D7_02_v3	A54504C	T645G	S216A	6	1	6	|	1	0.1	10	|	PF3D7_0200900-1	-	297	stevor, pseudogene	||	T645T	-	0	0	|	7	-0.7	||	T645G	S216A	6	-1	|	1	-0.1	||	T645C	S216P	0	0	|	0	0	||	T645A	S216T	0	0	|	2	-0.2	||
1.336	Pf3D7_02_v3	A54510C	T639G	F214V	6	1	6	|	1	0.1	10	|	PF3D7_0200900-1	-	297	stevor, pseudogene	||	T639T	-	0	0	|	8	-0.8	||	T639G	F214V	6	-1	|	1	-0.1	||	T639C	F214L	0	0	|	0	0	||	T639A	F214I	0	0	|	1	-0.1	||
1.313	Pf3D7_02_v3	G54438C	C711G	H238D	5	0.833	6	|	1	0.063	16	|	PF3D7_0200900-1	-	297	stevor, pseudogene	||	C711T	H238Y	1	-0.167	|	8	-0.5	||	C711G	H238D	5	-0.833	|	1	-0.063	||	C711C	-	0	0	|	5	-0.313	||	C711A	H238N	0	0	|	2	-0.125	||
1.283	Pf3D7_08_v3	A155067T	T4601A	N1534K	12	0.6	20	|	1	0.083	12	|	PF3D7_0802100-1	-	2577	transcription factor with AP2 domain(s) (ApiAP2)	||	T4601T	-	7	-0.35	|	11	-0.917	||	T4601G	N1534K	1	-0.05	|	0	0	||	T4601C	-	0	0	|	0	0	||	T4601A	N1534K	12	-0.6	|	1	-0.083	||
1.205	Pf3D7_07_v3	A529663T	T5468A	F1823L	8	0.615	13	|	2	0.063	32	|	PF3D7_0712000-1	-	2275	erythrocyte membrane protein 1, PfEMP1 (VAR)	||	T5468T	-	4	-0.308	|	28	-0.875	||	T5468G	F1823L	1	-0.077	|	1	-0.031	||	T5468C	-	0	0	|	1	-0.031	||	T5468A	F1823L	8	-0.615	|	2	-0.063	||
1.177	Pf3D7_08_v3	A1406990T	T9A	Y4N	9	0.75	12	|	2	0.083	24	|	PF3D7_0832600-1	-	317	stevor	||	T9T	-	3	-0.25	|	17	-0.708	||	T9G	Y4D	0	0	|	2	-0.083	||	T9C	Y4H	0	0	|	3	-0.125	||	T9A	Y4N	9	-0.75	|	2	-0.083	||
1.136	Pf3D7_02_v3	A54462T	T687A	F230I	5	0.833	6	|	0	0	10	|	PF3D7_0200900-1	-	297	stevor, pseudogene	||	T687T	-	1	-0.167	|	2	-0.2	||	T687G	F230V	0	0	|	5	-0.5	||	T687C	F230L	0	0	|	3	-0.3	||	T687A	F230I	5	-0.833	|	0	0	||
1.13	Pf3D7_04_v3	G969887A	C5725T	T1909I	5	0.625	8	|	0	0	24	|	PF3D7_0421300-1	-	2193	erythrocyte membrane protein 1, PfEMP1 (VAR)	||	C5725T	T1909I	5	-0.625	|	0	0	||	C5725G	T1909S	1	-0.125	|	2	-0.083	||	C5725C	-	1	-0.125	|	3	-0.125	||	C5725A	T1909N	1	-0.125	|	19	-0.792	||
1.124	Pf3D7_14_v3	C1346582T	G2412A	A805T	14	0.7	20	|	0	0	9	|	PF3D7_1433700-1	-	2072	conserved Plasmodium protein, unknown function	||	G2412T	A805S	1	-0.05	|	0	0	||	G2412G	-	5	-0.25	|	9	-1	||	G2412C	A805P	0	0	|	0	0	||	G2412A	A805T	14	-0.7	|	0	0	||
1.1	Pf3D7_11_v3	C775025A	C2358A	Q787K	10	0.667	15	|	3	0.1	30	|	PF3D7_1120500-1	+	791	tRNA nucleotidyltransferase, putative	||	C2358A	Q787K	10	-0.667	|	3	-0.1	||	C2358C	-	5	-0.333	|	19	-0.633	||	C2358G	Q787E	0	0	|	2	-0.067	||	C2358T	Q787*	0	0	|	6	-0.2	||
1.099	Pf3D7_04_v3	T785059A	T333A	C112S	8	0.615	13	|	0	0	5	|	PF3D7_0417700-1	+	513	conserved Plasmodium protein, unknown function	||	T333A	C112S	8	-0.615	|	0	0	||	T333C	C112R	1	-0.077	|	1	-0.2	||	T333G	C112G	1	-0.077	|	2	-0.4	||	T333T	-	3	-0.231	|	2	-0.4	||
1.095	Pf3D7_02_v3	C54482G	G667C	R223T	5	0.833	6	|	1	0.1	10	|	PF3D7_0200900-1	-	297	stevor, pseudogene	||	G667T	R223M	0	0	|	6	-0.6	||	G667G	-	1	-0.167	|	0	0	||	G667C	R223T	5	-0.833	|	1	-0.1	||	G667A	R223K	0	0	|	3	-0.3	||
1.095	Pf3D7_02_v3	T54495C	A654G	N219D	5	0.833	6	|	1	0.1	10	|	PF3D7_0200900-1	-	297	stevor, pseudogene	||	A654T	N219Y	0	0	|	0	0	||	A654G	N219D	5	-0.833	|	1	-0.1	||	A654C	N219H	0	0	|	1	-0.1	||	A654A	-	1	-0.167	|	8	-0.8	||
1.093	Pf3D7_02_v3	G52748A	C376T	P126L	5	0.625	8	|	1	0.091	11	|	PF3D7_0200800-1	-	355	erythrocyte membrane protein 1 (PfEMP1), exon 2, pseudogene	||	C376T	P126L	5	-0.625	|	1	-0.091	||	C376G	P126R	1	-0.125	|	1	-0.091	||	C376C	-	0	0	|	3	-0.273	||	C376A	P126Q	2	-0.25	|	6	-0.545	||
1.083	Pf3D7_07_v3	T570669A	A3639T	S1214C	6	0.6	10	|	3	0.077	39	|	PF3D7_0712600-1	-	2215	erythrocyte membrane protein 1, PfEMP1 (VAR)	||	A3639T	S1214C	6	-0.6	|	3	-0.077	||	A3639G	S1214G	1	-0.1	|	13	-0.333	||	A3639C	S1214R	0	0	|	8	-0.205	||	A3639A	-	3	-0.3	|	15	-0.385	||
1.037	Pf3D7_14_v3	G1346581T	C2413A	A805E	13	0.65	20	|	0	0	9	|	PF3D7_1433700-1	-	2072	conserved Plasmodium protein, unknown function	||	C2413T	A805V	1	-0.05	|	0	0	||	C2413G	A805G	1	-0.05	|	0	0	||	C2413C	-	5	-0.25	|	9	-1	||	C2413A	A805E	13	-0.65	|	0	0	||
1	Pf3D7_14_v3	A1346569T	T2425A	L809H	13	0.65	20	|	0	0	7	|	PF3D7_1433700-1	-	2072	conserved Plasmodium protein, unknown function	||	T2425T	-	7	-0.35	|	7	-1	||	T2425G	L809R	0	0	|	0	0	||	T2425C	L809P	0	0	|	0	0	||	T2425A	L809H	13	-0.65	|	0	0	||
1	Pf3D7_14_v3	A1346572T	T2422A	I808N	13	0.65	20	|	0	0	7	|	PF3D7_1433700-1	-	2072	conserved Plasmodium protein, unknown function	||	T2422T	-	5	-0.25	|	7	-1	||	T2422G	I808S	0	0	|	0	0	||	T2422C	I808T	2	-0.1	|	0	0	||	T2422A	I808N	13	-0.65	|	0	0	||
0.99	Pf3D7_04_v3	G35013C	G6307C	G2103A	5	0.625	8	|	2	0.095	21	|	PF3D7_0400100-1	+	2646	erythrocyte membrane protein 1, PfEMP1 (VAR)	||	G6307A	G2103D	3	-0.375	|	10	-0.476	||	G6307C	G2103A	5	-0.625	|	2	-0.095	||	G6307G	-	0	0	|	6	-0.286	||	G6307T	G2103V	0	0	|	3	-0.143	||
0.989	Pf3D7_04_v3	T83562A	T1114A	L372Q	6	0.6	10	|	1	0.071	14	|	PF3D7_0401300-1	+	375	rifin (RIF)	||	T1114A	L372Q	6	-0.6	|	1	-0.071	||	T1114C	L372P	0	0	|	0	0	||	T1114G	L372R	0	0	|	0	0	||	T1114T	-	4	-0.4	|	13	-0.929	||
0.988	Pf3D7_04_v3	T381278G	A1615C	Q539P	6	0.6	10	|	0	0	13	|	PF3D7_0407700-1	-	1629	conserved Plasmodium protein, unknown function	||	A1615T	Q539L	0	0	|	0	0	||	A1615G	Q539R	0	0	|	0	0	||	A1615C	Q539P	6	-0.6	|	0	0	||	A1615A	-	3	-0.3	|	13	-1	||
0.96	Pf3D7_09_v3	G52815T	C1201A	T401N	9	0.75	12	|	2	0.1	20	|	PF3D7_0900800-1	-	455	erythrocyte membrane protein 1 (PfEMP1), exon 2, pseudogene (VAR)	||	C1201T	T401I	0	0	|	2	-0.1	||	C1201G	T401S	0	0	|	1	-0.05	||	C1201C	-	3	-0.25	|	15	-0.75	||	C1201A	T401N	9	-0.75	|	2	-0.1	||
0.958	Pf3D7_08_v3	T447707G	T6340G	I2114S	6	0.75	8	|	1	0.037	27	|	PF3D7_0808700-1	+	2231	erythrocyte membrane protein 1, PfEMP1 (VAR)	||	T6340A	I2114N	1	-0.125	|	20	-0.741	||	T6340C	I2114T	0	0	|	1	-0.037	||	T6340G	I2114S	6	-0.75	|	1	-0.037	||	T6340T	-	1	-0.125	|	5	-0.185	||
0.955	Pf3D7_07_v3	T558821A	A257T	E86D	5	0.625	8	|	2	0.054	37	|	PF3D7_0712400-1	-	2064	erythrocyte membrane protein 1, PfEMP1 (VAR)	||	A257T	E86D	5	-0.625	|	2	-0.054	||	A257G	-	2	-0.25	|	13	-0.351	||	A257C	E86D	0	0	|	10	-0.27	||	A257A	-	1	-0.125	|	12	-0.324	||
0.952	Pf3D7_05_v3	T1110998A	T9795A	F3266I	6	0.75	8	|	2	0.087	23	|	PF3D7_0526600-1	+	4524	conserved Plasmodium protein, unknown function	||	T9795A	F3266I	6	-0.75	|	2	-0.087	||	T9795C	F3266L	1	-0.125	|	4	-0.174	||	T9795G	F3266V	0	0	|	3	-0.13	||	T9795T	-	1	-0.125	|	12	-0.522	||
0.941	Pf3D7_07_v3	G559074T	C4A	A2E	6	0.75	8	|	2	0.071	28	|	PF3D7_0712400-1	-	2064	erythrocyte membrane protein 1, PfEMP1 (VAR)	||	C4T	A2V	2	-0.25	|	23	-0.821	||	C4G	A2G	0	0	|	1	-0.036	||	C4C	-	0	0	|	2	-0.071	||	C4A	A2E	6	-0.75	|	2	-0.071	||
0.93	Pf3D7_03_v3	A40809T	A3844T	E1282V	5	0.625	8	|	1	0.067	15	|	PF3D7_0300100-1	+	2209	erythrocyte membrane protein 1, PfEMP1 (VAR)	||	A3844A	-	1	-0.125	|	2	-0.133	||	A3844C	E1282A	0	0	|	0	0	||	A3844G	E1282G	2	-0.25	|	12	-0.8	||	A3844T	E1282V	5	-0.625	|	1	-0.067	||
0.896	Pf3D7_09_v3	T52749A	A1266T	N423Y	8	0.727	11	|	2	0.091	22	|	PF3D7_0900800-1	-	455	erythrocyte membrane protein 1 (PfEMP1), exon 2, pseudogene (VAR)	||	A1266T	N423Y	8	-0.727	|	2	-0.091	||	A1266G	N423D	0	0	|	1	-0.045	||	A1266C	N423H	1	-0.091	|	5	-0.227	||	A1266A	-	2	-0.182	|	14	-0.636	||
0.851	Pf3D7_04_v3	C568001T	G1341A	D448N	5	0.714	7	|	1	0.071	14	|	PF3D7_0412700-1	-	2277	erythrocyte membrane protein 1, PfEMP1 (VAR)	||	G1341T	D448Y	1	-0.143	|	2	-0.143	||	G1341G	-	1	-0.143	|	9	-0.643	||	G1341C	D448H	0	0	|	2	-0.143	||	G1341A	D448N	5	-0.714	|	1	-0.071	||
0.85	Pf3D7_06_v3	C667T	G765A	G256R	6	0.667	9	|	2	0.08	25	|	PF3D7_0600100-1	-	259	erythrocyte membrane protein 1 (PfEMP1), pseudogene (VAR)	||	G765T	G256W	0	0	|	11	-0.44	||	G765G	-	2	-0.222	|	5	-0.2	||	G765C	G256R	1	-0.111	|	6	-0.24	||	G765A	G256R	6	-0.667	|	2	-0.08	||
0.85	Pf3D7_06_v3	A670T	T762A	S255T	6	0.667	9	|	2	0.08	25	|	PF3D7_0600100-1	-	259	erythrocyte membrane protein 1 (PfEMP1), pseudogene (VAR)	||	T762T	-	1	-0.111	|	6	-0.24	||	T762G	S255A	1	-0.111	|	15	-0.6	||	T762C	S255P	1	-0.111	|	1	-0.04	||	T762A	S255T	6	-0.667	|	2	-0.08	||
0.85	Pf3D7_04_v3	G1160206T	G3783T	A1262S	5	0.833	6	|	1	0.083	12	|	PF3D7_0425800-1	+	3553	erythrocyte membrane protein 1, PfEMP1 (VAR)	||	G3783A	A1262T	1	-0.167	|	6	-0.5	||	G3783C	A1262P	0	0	|	5	-0.417	||	G3783G	-	0	0	|	0	0	||	G3783T	A1262S	5	-0.833	|	1	-0.083	||
0.85	Pf3D7_04_v3	C1160207G	C3784G	A1262G	5	0.833	6	|	1	0.083	12	|	PF3D7_0425800-1	+	3553	erythrocyte membrane protein 1, PfEMP1 (VAR)	||	C3784A	A1262E	1	-0.167	|	5	-0.417	||	C3784C	-	0	0	|	4	-0.333	||	C3784G	A1262G	5	-0.833	|	1	-0.083	||	C3784T	A1262V	0	0	|	2	-0.167	||
0.836	Pf3D7_11_v3	A1811150T	T1292A	N431K	8	0.615	13	|	2	0.08	25	|	PF3D7_1145600-1	-	629	conserved protein, unknown function	||	T1292T	-	5	-0.385	|	21	-0.84	||	T1292G	N431K	0	0	|	0	0	||	T1292C	-	0	0	|	0	0	||	T1292A	N431K	8	-0.615	|	2	-0.08	||
0.809	Pf3D7_10_v3	G1541535A	G22401A	E7468K	9	0.75	12	|	1	0.048	21	|	PF3D7_1038400-1	+	9563	gametocyte-specific protein (Pf11-1)	||	G22401A	E7468K	9	-0.75	|	1	-0.048	||	G22401C	E7468Q	0	0	|	0	0	||	G22401G	-	1	-0.083	|	11	-0.524	||	G22401T	E7468*	2	-0.167	|	9	-0.429	||
0.795	Pf3D7_04_v3	C381369T	G1524A	E509K	5	0.833	6	|	1	0.1	10	|	PF3D7_0407700-1	-	1629	conserved Plasmodium protein, unknown function	||	G1524T	E509*	0	0	|	1	-0.1	||	G1524G	-	1	-0.167	|	8	-0.8	||	G1524C	E509Q	0	0	|	0	0	||	G1524A	E509K	5	-0.833	|	1	-0.1	||
0.795	Pf3D7_04_v3	A551785T	T2025A	W676R	5	0.833	6	|	1	0.1	10	|	PF3D7_0412400-1	-	2209	erythrocyte membrane protein 1, PfEMP1 (VAR)	||	T2025T	-	0	0	|	6	-0.6	||	T2025G	W676G	1	-0.167	|	2	-0.2	||	T2025C	W676R	0	0	|	1	-0.1	||	T2025A	W676R	5	-0.833	|	1	-0.1	||
0.769	Pf3D7_09_v3	A52758C	T1257G	L420V	7	0.636	11	|	2	0.091	22	|	PF3D7_0900800-1	-	455	erythrocyte membrane protein 1 (PfEMP1), exon 2, pseudogene (VAR)	||	T1257T	-	3	-0.273	|	13	-0.591	||	T1257G	L420V	7	-0.636	|	2	-0.091	||	T1257C	-	0	0	|	3	-0.136	||	T1257A	L420M	1	-0.091	|	4	-0.182	||
0.769	Pf3D7_04_v3	A551788T	T2022A	Y675N	5	0.714	7	|	1	0.091	11	|	PF3D7_0412400-1	-	2209	erythrocyte membrane protein 1, PfEMP1 (VAR)	||	T2022T	-	2	-0.286	|	8	-0.727	||	T2022G	Y675D	0	0	|	1	-0.091	||	T2022C	Y675H	0	0	|	1	-0.091	||	T2022A	Y675N	5	-0.714	|	1	-0.091	||
0.768	Pf3D7_07_v3	T572987C	A1321G	E441G	5	0.833	6	|	2	0.091	22	|	PF3D7_0712600-1	-	2215	erythrocyte membrane protein 1, PfEMP1 (VAR)	||	A1321T	E441V	0	0	|	1	-0.045	||	A1321G	E441G	5	-0.833	|	2	-0.091	||	A1321C	E441A	0	0	|	0	0	||	A1321A	-	1	-0.167	|	19	-0.864	||
0.767	Pf3D7_04_v3	T93750A	A59T	L20F	6	0.667	9	|	0	0	5	|	PF3D7_0401600.1-1	-	347	rifin (RIF)	||	A59T	L20F	6	-0.667	|	0	0	||	A59G	-	0	0	|	0	0	||	A59C	L20F	0	0	|	2	-0.4	||	A59A	-	3	-0.333	|	3	-0.6	||
0.765	Pf3D7_08_v3	A1411077C	A19C	K7T	7	1	7	|	0	0	6	|	PF3D7_0832800-1	+	306	rifin (RIF)	||	A19A	-	0	0	|	5	-0.833	||	A19C	K7T	7	-1	|	0	0	||	A19G	K7R	0	0	|	1	-0.167	||	A19T	K7I	0	0	|	0	0	||
0.761	Pf3D7_06_v3	T5084A	T1581A	Y528N	5	1	5	|	1	0.067	15	|	PF3D7_0600200-1	+	2879	erythrocyte membrane protein 1, PfEMP1 (VAR)	||	T1581A	Y528N	5	-1	|	1	-0.067	||	T1581C	Y528H	0	0	|	2	-0.133	||	T1581G	Y528D	0	0	|	1	-0.067	||	T1581T	-	0	0	|	11	-0.733	||
0.756	Pf3D7_07_v3	A21844T	A1537T	N513I	7	0.778	9	|	1	0.083	12	|	PF3D7_0700100-1	+	2286	erythrocyte membrane protein 1, PfEMP1 (VAR)	||	A1537A	-	1	-0.111	|	9	-0.75	||	A1537C	N513T	0	0	|	0	0	||	A1537G	N513S	1	-0.111	|	2	-0.167	||	A1537T	N513I	7	-0.778	|	1	-0.083	||
0.744	Pf3D7_04_v3	A1101429T	A1618T	E540V	5	0.625	8	|	1	0.091	11	|	PF3D7_0424400-1	+	2380	surface-associated interspersed protein 4.2 (SURFIN 4.2) (SURF4.2)	||	A1618A	-	0	0	|	8	-0.727	||	A1618C	E540A	3	-0.375	|	1	-0.091	||	A1618G	E540G	0	0	|	1	-0.091	||	A1618T	E540V	5	-0.625	|	1	-0.091	||
0.735	Pf3D7_14_v3	T2199694A	A5014T	-1672M	5	1	5	|	2	0.095	21	|	PF3D7_1453600-1	-	1725	RAP protein, putative	||	A5014T	-	5	-1	|	2	-0.095	||	A5014G	-	0	0	|	5	-0.238	||	A5014C	-	0	0	|	0	0	||	A5014A	-	0	0	|	14	-0.667	||
0.733	Pf3D7_11_v3	A111350T	T79A	L27*	9	0.6	15	|	1	0.077	13	|	PF3D7_1102300-1	-	415	Plasmodium exported protein, unknown function	||	T79T	-	6	-0.4	|	10	-0.769	||	T79G	L27W	0	0	|	2	-0.154	||	T79C	L27S	0	0	|	0	0	||	T79A	L27*	9	-0.6	|	1	-0.077	||
0.726	Pf3D7_08_v3	C38480A	G553T	G185V	5	0.625	8	|	1	0.042	24	|	PF3D7_0800200-1	-	2858	erythrocyte membrane protein 1, PfEMP1 (VAR)	||	G553T	G185V	5	-0.625	|	1	-0.042	||	G553G	-	2	-0.25	|	13	-0.542	||	G553C	G185A	0	0	|	0	0	||	G553A	G185D	1	-0.125	|	10	-0.417	||
0.711	Pf3D7_07_v3	T559053A	A25T	Q9L	5	0.625	8	|	1	0.042	24	|	PF3D7_0712400-1	-	2064	erythrocyte membrane protein 1, PfEMP1 (VAR)	||	A25T	Q9L	5	-0.625	|	1	-0.042	||	A25G	Q9R	1	-0.125	|	5	-0.208	||	A25C	Q9P	0	0	|	0	0	||	A25A	-	2	-0.25	|	18	-0.75	||
0.71	Pf3D7_06_v3	T42786A	A240T	R81*	5	0.625	8	|	0	0	23	|	PF3D7_0601000-1	-	309	exported protein family 4 (EPF4)	||	A240T	R81*	5	-0.625	|	0	0	||	A240G	R81G	0	0	|	2	-0.087	||	A240C	-	1	-0.125	|	10	-0.435	||	A240A	-	2	-0.25	|	11	-0.478	||
0.678	Pf3D7_13_v3	G683983T	G438T	E147*	6	0.6	10	|	2	0.069	29	|	PF3D7_1316400-1	+	228	conserved Plasmodium protein, unknown function	||	G438A	E147K	1	-0.1	|	3	-0.103	||	G438C	E147Q	0	0	|	0	0	||	G438G	-	3	-0.3	|	24	-0.828	||	G438T	E147*	6	-0.6	|	2	-0.069	||
0.678	Pf3D7_07_v3	T21809A	T1502A	Y501*	6	0.75	8	|	1	0.071	14	|	PF3D7_0700100-1	+	2286	erythrocyte membrane protein 1, PfEMP1 (VAR)	||	T1502A	Y501*	6	-0.75	|	1	-0.071	||	T1502C	-	0	0	|	2	-0.143	||	T1502G	Y501*	0	0	|	3	-0.214	||	T1502T	-	2	-0.25	|	8	-0.571	||
0.672	Pf3D7_13_v3	A1686383T	T7586A	N2529K	7	0.7	10	|	2	0.095	21	|	PF3D7_1342900-1	-	3858	transcription factor with AP2 domain(s) (ApiAP2)	||	T7586T	-	1	-0.1	|	14	-0.667	||	T7586G	N2529K	2	-0.2	|	4	-0.19	||	T7586C	-	0	0	|	1	-0.048	||	T7586A	N2529K	7	-0.7	|	2	-0.095	||
0.665	Pf3D7_10_v3	A32966C	A4476C	T1493P	5	0.714	7	|	2	0.059	34	|	PF3D7_1000100-1	+	2241	erythrocyte membrane protein 1, PfEMP1 (VAR)	||	A4476A	-	0	0	|	8	-0.235	||	A4476C	T1493P	5	-0.714	|	2	-0.059	||	A4476G	T1493A	0	0	|	12	-0.353	||	A4476T	T1493S	2	-0.286	|	12	-0.353	||
0.656	Pf3D7_06_v3	A730937T	T553A	I185N	5	1	5	|	1	0.1	10	|	PF3D7_0617400-1	-	2394	erythrocyte membrane protein 1, PfEMP1 (VAR)	||	T553T	-	0	0	|	9	-0.9	||	T553G	I185S	0	0	|	0	0	||	T553C	I185T	0	0	|	0	0	||	T553A	I185N	5	-1	|	1	-0.1	||
0.656	Pf3D7_06_v3	A730959T	T531A	F178I	5	1	5	|	1	0.1	10	|	PF3D7_0617400-1	-	2394	erythrocyte membrane protein 1, PfEMP1 (VAR)	||	T531T	-	0	0	|	9	-0.9	||	T531G	F178V	0	0	|	0	0	||	T531C	F178L	0	0	|	0	0	||	T531A	F178I	5	-1	|	1	-0.1	||
0.656	Pf3D7_06_v3	A730970T	T520A	L174*	5	1	5	|	1	0.1	10	|	PF3D7_0617400-1	-	2394	erythrocyte membrane protein 1, PfEMP1 (VAR)	||	T520T	-	0	0	|	9	-0.9	||	T520G	L174W	0	0	|	0	0	||	T520C	L174S	0	0	|	0	0	||	T520A	L174*	5	-1	|	1	-0.1	||
0.656	Pf3D7_06_v3	A730971T	T519A	L174M	5	1	5	|	1	0.1	10	|	PF3D7_0617400-1	-	2394	erythrocyte membrane protein 1, PfEMP1 (VAR)	||	T519T	-	0	0	|	9	-0.9	||	T519G	L174V	0	0	|	0	0	||	T519C	-	0	0	|	0	0	||	T519A	L174M	5	-1	|	1	-0.1	||
0.653	Pf3D7_06_v3	C1363562T	G2868A	V957I	6	0.75	8	|	1	0.077	13	|	PF3D7_0632500-1	-	3954	erythrocyte membrane protein 1, PfEMP1 (VAR)	||	G2868T	V957F	0	0	|	4	-0.308	||	G2868G	-	1	-0.125	|	7	-0.538	||	G2868C	V957L	1	-0.125	|	1	-0.077	||	G2868A	V957I	6	-0.75	|	1	-0.077	||
0.638	Pf3D7_07_v3	A37859T	T68A	N23K	5	0.625	8	|	2	0.095	21	|	PF3D7_0700400-1	-	300	stevor	||	T68T	-	1	-0.125	|	6	-0.286	||	T68G	N23K	2	-0.25	|	12	-0.571	||	T68C	-	0	0	|	1	-0.048	||	T68A	N23K	5	-0.625	|	2	-0.095	||
0.636	Pf3D7_09_v3	T1315256A	T704A	D235E	6	0.667	9	|	1	0.053	19	|	PF3D7_0933100-1	+	825	conserved Plasmodium protein, unknown function	||	T704A	D235E	6	-0.667	|	1	-0.053	||	T704C	-	0	0	|	0	0	||	T704G	D235E	0	0	|	0	0	||	T704T	-	3	-0.333	|	18	-0.947	||
0.618	Pf3D7_08_v3	C53064T	G688A	C230Y	6	0.667	9	|	1	0.077	13	|	PF3D7_0800400-1	-	330	rifin (RIF)	||	G688T	C230F	0	0	|	1	-0.077	||	G688G	-	3	-0.333	|	10	-0.769	||	G688C	C230S	0	0	|	1	-0.077	||	G688A	C230Y	6	-0.667	|	1	-0.077	||
0.617	Pf3D7_07_v3	A21871T	A1564T	K522I	6	0.75	8	|	1	0.091	11	|	PF3D7_0700100-1	+	2286	erythrocyte membrane protein 1, PfEMP1 (VAR)	||	A1564A	-	1	-0.125	|	5	-0.455	||	A1564C	K522T	1	-0.125	|	4	-0.364	||	A1564G	K522R	0	0	|	1	-0.091	||	A1564T	K522I	6	-0.75	|	1	-0.091	||
0.615	Pf3D7_09_v3	T56068A	A13T	N5I	7	0.778	9	|	1	0.1	10	|	PF3D7_0900900-1	-	300	stevor	||	A13T	N5I	7	-0.778	|	1	-0.1	||	A13G	N5S	1	-0.111	|	1	-0.1	||	A13C	N5T	0	0	|	2	-0.2	||	A13A	-	1	-0.111	|	6	-0.6	||
0.612	Pf3D7_13_v3	C43634A	G1108T	R370L	8	0.667	12	|	0	0	12	|	PF3D7_1300300-1	-	3346	erythrocyte membrane protein 1, PfEMP1 (VAR)	||	G1108T	R370L	8	-0.667	|	0	0	||	G1108G	-	0	0	|	4	-0.333	||	G1108C	R370P	0	0	|	0	0	||	G1108A	R370H	4	-0.333	|	8	-0.667	||
0.584	Pf3D7_12_v3	C38988A	C6285A	P2096T	7	0.875	8	|	1	0.091	11	|	PF3D7_1200400-1	+	2860	erythrocyte membrane protein 1, PfEMP1 (VAR)	||	C6285A	P2096T	7	-0.875	|	1	-0.091	||	C6285C	-	0	0	|	2	-0.182	||	C6285G	P2096A	0	0	|	3	-0.273	||	C6285T	P2096S	1	-0.125	|	5	-0.455	||
0.582	Pf3D7_07_v3	A22945C	A2638C	E880A	5	0.625	8	|	0	0	17	|	PF3D7_0700100-1	+	2286	erythrocyte membrane protein 1, PfEMP1 (VAR)	||	A2638A	-	3	-0.375	|	8	-0.471	||	A2638C	E880A	5	-0.625	|	0	0	||	A2638G	E880G	0	0	|	6	-0.353	||	A2638T	E880V	0	0	|	2	-0.118	||
0.579	Pf3D7_13_v3	G73141C	C1091G	Y364*	7	0.7	10	|	1	0.067	15	|	PF3D7_1301200-1	-	377	glycophorin binding protein (GBPH2)	||	C1091T	-	0	0	|	2	-0.133	||	C1091G	Y364*	7	-0.7	|	1	-0.067	||	C1091C	-	2	-0.2	|	9	-0.6	||	C1091A	Y364*	1	-0.1	|	3	-0.2	||
0.575	Pf3D7_08_v3	A53178G	T574C	F192S	5	0.625	8	|	1	0.059	17	|	PF3D7_0800400-1	-	330	rifin (RIF)	||	T574T	-	2	-0.25	|	13	-0.765	||	T574G	F192C	0	0	|	0	0	||	T574C	F192S	5	-0.625	|	1	-0.059	||	T574A	F192Y	1	-0.125	|	3	-0.176	||
0.575	Pf3D7_08_v3	A53179T	T573A	F192I	5	0.625	8	|	1	0.059	17	|	PF3D7_0800400-1	-	330	rifin (RIF)	||	T573T	-	2	-0.25	|	7	-0.412	||	T573G	F192V	0	0	|	1	-0.059	||	T573C	F192L	1	-0.125	|	8	-0.471	||	T573A	F192I	5	-0.625	|	1	-0.059	||
0.575	Pf3D7_08_v3	T941799C	A2691G	K898E	5	0.714	7	|	1	0.067	15	|	PF3D7_0820900-1	-	1576	conserved Plasmodium protein, unknown function	||	A2691T	K898*	0	0	|	1	-0.067	||	A2691G	K898E	5	-0.714	|	1	-0.067	||	A2691C	K898Q	0	0	|	1	-0.067	||	A2691A	-	2	-0.286	|	12	-0.8	||
0.575	Pf3D7_06_v3	A793055T	T2086A	I696N	6	0.6	10	|	1	0.083	12	|	PF3D7_0619000.1-1	-	1796	conserved Plasmodium protein, unknown function	||	T2086T	-	3	-0.3	|	11	-0.917	||	T2086G	I696S	1	-0.1	|	0	0	||	T2086C	I696T	0	0	|	0	0	||	T2086A	I696N	6	-0.6	|	1	-0.083	||
0.573	Pf3D7_07_v3	T30390A	T92A	H31Q	6	0.667	9	|	0	0	10	|	PF3D7_0700200-1	+	323	rifin (RIF)	||	T92A	H31Q	6	-0.667	|	0	0	||	T92C	-	0	0	|	1	-0.1	||	T92G	H31Q	3	-0.333	|	3	-0.3	||	T92T	-	0	0	|	6	-0.6	||
0.558	Pf3D7_13_v3	C1968273T	G751A	G251E	8	0.667	12	|	0	0	9	|	PF3D7_1349000-1	-	475	conserved Plasmodium protein, unknown function	||	G751T	G251V	0	0	|	0	0	||	G751G	-	4	-0.333	|	8	-0.889	||	G751C	G251A	0	0	|	1	-0.111	||	G751A	G251E	8	-0.667	|	0	0	||
0.556	Pf3D7_14_v3	A3195115T	A1498T	D500V	6	0.75	8	|	1	0.063	16	|	PF3D7_1477600-1	+	1953	surface-associated interspersed protein 14.1 (SURFIN 14.1) (SURF14.1)	||	A1498A	-	2	-0.25	|	13	-0.813	||	A1498C	D500A	0	0	|	0	0	||	A1498G	D500G	0	0	|	2	-0.125	||	A1498T	D500V	6	-0.75	|	1	-0.063	||
0.556	Pf3D7_05_v3	A302156T	T2455A	L819Q	5	0.833	6	|	0	0	7	|	PF3D7_0507300-1	-	893	conserved Plasmodium protein, unknown function	||	T2455T	-	0	0	|	5	-0.714	||	T2455G	L819R	1	-0.167	|	0	0	||	T2455C	L819P	0	0	|	2	-0.286	||	T2455A	L819Q	5	-0.833	|	0	0	||
0.55	Pf3D7_06_v3	C122638T	C4T	T2M	5	0.714	7	|	1	0.071	14	|	PF3D7_0603000-1	+	592	conserved Plasmodium protein, unknown function	||	C4A	T2K	0	0	|	1	-0.071	||	C4C	-	2	-0.286	|	12	-0.857	||	C4G	T2R	0	0	|	0	0	||	C4T	T2M	5	-0.714	|	1	-0.071	||
0.547	Pf3D7_13_v3	G1968265T	C759A	Q254K	8	0.727	11	|	0	0	7	|	PF3D7_1349000-1	-	475	conserved Plasmodium protein, unknown function	||	C759T	Q254*	0	0	|	0	0	||	C759G	Q254E	0	0	|	0	0	||	C759C	-	3	-0.273	|	7	-1	||	C759A	Q254K	8	-0.727	|	0	0	||
0.544	Pf3D7_14_v3	G1128673A	G725A	M242I	5	0.625	8	|	1	0.042	24	|	PF3D7_1428600-1	+	304	peptide chain release factor 1, putative	||	G725A	M242I	5	-0.625	|	1	-0.042	||	G725C	M242I	1	-0.125	|	3	-0.125	||	G725G	-	2	-0.25	|	13	-0.542	||	G725T	M242I	0	0	|	7	-0.292	||
0.544	Pf3D7_12_v3	A2202686T	A1040T	*347Y	6	0.667	9	|	1	0.048	21	|	PF3D7_1254000-1	+	346	rifin (RIF)	||	A1040A	-	3	-0.333	|	13	-0.619	||	A1040C	*347Y	0	0	|	3	-0.143	||	A1040G	-	0	0	|	4	-0.19	||	A1040T	*347Y	6	-0.667	|	1	-0.048	||
0.541	Pf3D7_07_v3	T48309A	T9A	Y4N	6	0.6	10	|	1	0.1	10	|	PF3D7_0700800-1	+	231	Pfmc-2TM Maurer%27s cleft two transmembrane protein (MC-2TM)	||	T9A	Y4N	6	-0.6	|	1	-0.1	||	T9C	Y4H	1	-0.1	|	0	0	||	T9G	Y4D	0	0	|	0	0	||	T9T	-	3	-0.3	|	9	-0.9	||
0.541	Pf3D7_07_v3	T48322A	T22A	I8K	6	0.6	10	|	1	0.1	10	|	PF3D7_0700800-1	+	231	Pfmc-2TM Maurer%27s cleft two transmembrane protein (MC-2TM)	||	T22A	I8K	6	-0.6	|	1	-0.1	||	T22C	I8T	0	0	|	0	0	||	T22G	I8R	2	-0.2	|	8	-0.8	||	T22T	-	2	-0.2	|	1	-0.1	||
0.533	Pf3D7_05_v3	C302184T	G2427A	E810K	5	0.833	6	|	0	0	6	|	PF3D7_0507300-1	-	893	conserved Plasmodium protein, unknown function	||	G2427T	E810*	1	-0.167	|	0	0	||	G2427G	-	0	0	|	6	-1	||	G2427C	E810Q	0	0	|	0	0	||	G2427A	E810K	5	-0.833	|	0	0	||
0.531	Pf3D7_14_v3	A2999767C	T2588G	C863W	5	0.714	7	|	2	0.095	21	|	PF3D7_1473700-1	-	1253	nucleoporin NUP116/NSP116, putative (NUP116)	||	T2588T	-	1	-0.143	|	7	-0.333	||	T2588G	C863W	5	-0.714	|	2	-0.095	||	T2588C	-	0	0	|	0	0	||	T2588A	C863*	1	-0.143	|	12	-0.571	||
0.529	Pf3D7_06_v3	T1360903C	A5527G	K1843R	5	0.714	7	|	1	0.077	13	|	PF3D7_0632500-1	-	3954	erythrocyte membrane protein 1, PfEMP1 (VAR)	||	A5527T	K1843I	2	-0.286	|	6	-0.462	||	A5527G	K1843R	5	-0.714	|	1	-0.077	||	A5527C	K1843T	0	0	|	0	0	||	A5527A	-	0	0	|	6	-0.462	||
0.526	Pf3D7_13_v3	G1650361T	C126A	H43N	7	0.7	10	|	1	0.083	12	|	PF3D7_1341900-1	-	247	V-type proton ATPase subunit D, putative	||	C126T	H43Y	2	-0.2	|	5	-0.417	||	C126G	H43D	0	0	|	1	-0.083	||	C126C	-	1	-0.1	|	5	-0.417	||	C126A	H43N	7	-0.7	|	1	-0.083	||
0.523	Pf3D7_12_v3	G1945416T	C387A	L130I	8	0.615	13	|	1	0.1	10	|	PF3D7_1246900-1	-	735	RAC-beta serine/threonine protein kinase (PKB)	||	C387T	-	0	0	|	1	-0.1	||	C387G	L130V	0	0	|	1	-0.1	||	C387C	-	5	-0.385	|	7	-0.7	||	C387A	L130I	8	-0.615	|	1	-0.1	||
0.51	Pf3D7_07_v3	T21794G	T1487G	F496L	5	0.625	8	|	1	0.071	14	|	PF3D7_0700100-1	+	2286	erythrocyte membrane protein 1, PfEMP1 (VAR)	||	T1487A	F496L	2	-0.25	|	2	-0.143	||	T1487C	-	0	0	|	3	-0.214	||	T1487G	F496L	5	-0.625	|	1	-0.071	||	T1487T	-	1	-0.125	|	8	-0.571	||
0.51	Pf3D7_07_v3	T21807C	T1500C	Y501H	5	0.625	8	|	1	0.071	14	|	PF3D7_0700100-1	+	2286	erythrocyte membrane protein 1, PfEMP1 (VAR)	||	T1500A	Y501N	1	-0.125	|	4	-0.286	||	T1500C	Y501H	5	-0.625	|	1	-0.071	||	T1500G	Y501D	1	-0.125	|	0	0	||	T1500T	-	1	-0.125	|	9	-0.643	||
0.51	Pf3D7_07_v3	C21822T	C1515T	P506S	5	0.625	8	|	1	0.071	14	|	PF3D7_0700100-1	+	2286	erythrocyte membrane protein 1, PfEMP1 (VAR)	||	C1515A	P506T	2	-0.25	|	4	-0.286	||	C1515C	-	0	0	|	6	-0.429	||	C1515G	P506A	1	-0.125	|	3	-0.214	||	C1515T	P506S	5	-0.625	|	1	-0.071	||
0.508	Pf3D7_06_v3	G1009945A	C576T	P193S	5	0.714	7	|	1	0.083	12	|	PF3D7_0624700-1	-	247	N-acetylglucosaminylphosphatidylinositol deacetylase, putative	||	C576T	P193S	5	-0.714	|	1	-0.083	||	C576G	P193A	0	0	|	0	0	||	C576C	-	2	-0.286	|	11	-0.917	||	C576A	P193T	0	0	|	0	0	||
0.507	Pf3D7_06_v3	C26573T	C16T	T6I	5	0.625	8	|	1	0.071	14	|	PF3D7_0600500-1	+	372	rifin (RIF)	||	C16A	T6N	1	-0.125	|	2	-0.143	||	C16C	-	0	0	|	9	-0.643	||	C16G	T6S	2	-0.25	|	2	-0.143	||	C16T	T6I	5	-0.625	|	1	-0.071	||
0.505	Pf3D7_12_v3	C476778T	G1476A	-493S	8	0.727	11	|	0	0	6	|	PF3D7_1210700-1	-	526	conserved Plasmodium protein, unknown function	||	G1476T	-	0	0	|	1	-0.167	||	G1476G	-	3	-0.273	|	5	-0.833	||	G1476C	-	0	0	|	0	0	||	G1476A	-	8	-0.727	|	0	0	||
0.491	Pf3D7_07_v3	T21764A	T1457A	S486R	5	0.714	7	|	1	0.091	11	|	PF3D7_0700100-1	+	2286	erythrocyte membrane protein 1, PfEMP1 (VAR)	||	T1457A	S486R	5	-0.714	|	1	-0.091	||	T1457C	-	0	0	|	0	0	||	T1457G	S486R	1	-0.143	|	2	-0.182	||	T1457T	-	1	-0.143	|	8	-0.727	||
0.491	Pf3D7_07_v3	G21777T	G1470T	G491C	5	0.714	7	|	1	0.091	11	|	PF3D7_0700100-1	+	2286	erythrocyte membrane protein 1, PfEMP1 (VAR)	||	G1470A	G491S	2	-0.286	|	3	-0.273	||	G1470C	G491R	0	0	|	0	0	||	G1470G	-	0	0	|	7	-0.636	||	G1470T	G491C	5	-0.714	|	1	-0.091	||
0.491	Pf3D7_07_v3	T966902C	A397G	K133R	5	0.833	6	|	0	0	7	|	PF3D7_0722900-1	-	312	conserved Plasmodium protein, unknown function	||	A397T	K133M	0	0	|	0	0	||	A397G	K133R	5	-0.833	|	0	0	||	A397C	K133T	0	0	|	1	-0.143	||	A397A	-	1	-0.167	|	6	-0.857	||
0.488	Pf3D7_12_v3	C476802T	G1452A	E485K	7	0.636	11	|	1	0.077	13	|	PF3D7_1210700-1	-	526	conserved Plasmodium protein, unknown function	||	G1452T	E485*	0	0	|	0	0	||	G1452G	-	4	-0.364	|	12	-0.923	||	G1452C	E485Q	0	0	|	0	0	||	G1452A	E485K	7	-0.636	|	1	-0.077	||
0.486	Pf3D7_06_v3	C1363565G	G2865C	D956H	5	0.625	8	|	1	0.077	13	|	PF3D7_0632500-1	-	3954	erythrocyte membrane protein 1, PfEMP1 (VAR)	||	G2865T	D956Y	0	0	|	2	-0.154	||	G2865G	-	3	-0.375	|	8	-0.615	||	G2865C	D956H	5	-0.625	|	1	-0.077	||	G2865A	D956N	0	0	|	2	-0.154	||
0.473	Pf3D7_13_v3	T1650380A	A107T	K36N	7	0.636	11	|	0	0	10	|	PF3D7_1341900-1	-	247	V-type proton ATPase subunit D, putative	||	A107T	K36N	7	-0.636	|	0	0	||	A107G	-	1	-0.091	|	5	-0.5	||	A107C	K36N	0	0	|	0	0	||	A107A	-	3	-0.273	|	5	-0.5	||
0.469	Pf3D7_07_v3	A21837G	A1530G	K511E	5	0.625	8	|	1	0.083	12	|	PF3D7_0700100-1	+	2286	erythrocyte membrane protein 1, PfEMP1 (VAR)	||	A1530A	-	1	-0.125	|	9	-0.75	||	A1530C	K511Q	1	-0.125	|	2	-0.167	||	A1530G	K511E	5	-0.625	|	1	-0.083	||	A1530T	K511*	1	-0.125	|	0	0	||
0.466	Pf3D7_12_v3	T34559A	T1856A	N619K	5	0.625	8	|	1	0.043	23	|	PF3D7_1200400-1	+	2860	erythrocyte membrane protein 1, PfEMP1 (VAR)	||	T1856A	N619K	5	-0.625	|	1	-0.043	||	T1856C	-	0	0	|	13	-0.565	||	T1856G	N619K	1	-0.125	|	0	0	||	T1856T	-	2	-0.25	|	9	-0.391	||
0.458	Pf3D7_09_v3	A29882G	T1045C	M349T	5	0.625	8	|	1	0.063	16	|	PF3D7_0900200-1	-	376	rifin (RIF)	||	T1045T	-	2	-0.25	|	9	-0.563	||	T1045G	M349R	0	0	|	0	0	||	T1045C	M349T	5	-0.625	|	1	-0.063	||	T1045A	M349K	1	-0.125	|	6	-0.375	||
0.453	Pf3D7_12_v3	C2089539A	C55A	S19*	5	0.833	6	|	1	0.071	14	|	PF3D7_1251100-1	+	134	conserved Plasmodium protein, unknown function	||	C55A	S19*	5	-0.833	|	1	-0.071	||	C55C	-	1	-0.167	|	11	-0.786	||	C55G	S19W	0	0	|	0	0	||	C55T	S19L	0	0	|	2	-0.143	||
0.452	Pf3D7_14_v3	C3195121A	C1504A	P502Q	5	0.625	8	|	1	0.053	19	|	PF3D7_1477600-1	+	1953	surface-associated interspersed protein 14.1 (SURFIN 14.1) (SURF14.1)	||	C1504A	P502Q	5	-0.625	|	1	-0.053	||	C1504C	-	2	-0.25	|	18	-0.947	||	C1504G	P502R	1	-0.125	|	0	0	||	C1504T	P502L	0	0	|	0	0	||
0.449	Pf3D7_07_v3	G21853C	G1546C	G516A	5	0.625	8	|	1	0.091	11	|	PF3D7_0700100-1	+	2286	erythrocyte membrane protein 1, PfEMP1 (VAR)	||	G1546A	G516D	1	-0.125	|	2	-0.182	||	G1546C	G516A	5	-0.625	|	1	-0.091	||	G1546G	-	0	0	|	7	-0.636	||	G1546T	G516V	2	-0.25	|	1	-0.091	||
0.445	Pf3D7_10_v3	C1629160A	C72A	H25N	5	1	5	|	0	0	6	|	PF3D7_1040900-1	+	311	rifin (RIF)	||	C72A	H25N	5	-1	|	0	0	||	C72C	-	0	0	|	4	-0.667	||	C72G	H25D	0	0	|	0	0	||	C72T	H25Y	0	0	|	2	-0.333	||
0.443	Pf3D7_12_v3	G34564T	G1861T	C621F	5	0.625	8	|	2	0.091	22	|	PF3D7_1200400-1	+	2860	erythrocyte membrane protein 1, PfEMP1 (VAR)	||	G1861A	C621Y	2	-0.25	|	2	-0.091	||	G1861C	C621S	0	0	|	11	-0.5	||	G1861G	-	1	-0.125	|	7	-0.318	||	G1861T	C621F	5	-0.625	|	2	-0.091	||
0.443	Pf3D7_12_v3	A34568T	A1865T	K622N	5	0.625	8	|	2	0.091	22	|	PF3D7_1200400-1	+	2860	erythrocyte membrane protein 1, PfEMP1 (VAR)	||	A1865A	-	2	-0.25	|	18	-0.818	||	A1865C	K622N	0	0	|	1	-0.045	||	A1865G	-	1	-0.125	|	1	-0.045	||	A1865T	K622N	5	-0.625	|	2	-0.091	||
0.441	Pf3D7_12_v3	T2202663G	T1017G	Y340D	5	0.625	8	|	0	0	21	|	PF3D7_1254000-1	+	346	rifin (RIF)	||	T1017A	Y340N	2	-0.25	|	4	-0.19	||	T1017C	Y340H	0	0	|	5	-0.238	||	T1017G	Y340D	5	-0.625	|	0	0	||	T1017T	-	1	-0.125	|	12	-0.571	||
0.438	Pf3D7_07_v3	A21870C	A1563C	K522Q	5	0.625	8	|	0	0	10	|	PF3D7_0700100-1	+	2286	erythrocyte membrane protein 1, PfEMP1 (VAR)	||	A1563A	-	0	0	|	3	-0.3	||	A1563C	K522Q	5	-0.625	|	0	0	||	A1563G	K522E	0	0	|	0	0	||	A1563T	K522*	3	-0.375	|	7	-0.7	||
0.437	Pf3D7_13_v3	T2351137A	A509T	K170N	7	0.636	11	|	0	0	8	|	PF3D7_1359200-1	-	252	high mobility group protein B4, putative (HMGB4)	||	A509T	K170N	7	-0.636	|	0	0	||	A509G	-	0	0	|	0	0	||	A509C	K170N	0	0	|	0	0	||	A509A	-	4	-0.364	|	8	-1	||
0.429	Pf3D7_13_v3	A598117T	T918A	L307I	7	0.7	10	|	0	0	6	|	PF3D7_1313800-1	-	3411	conserved Plasmodium membrane protein, unknown function	||	T918T	-	3	-0.3	|	6	-1	||	T918G	L307V	0	0	|	0	0	||	T918C	-	0	0	|	0	0	||	T918A	L307I	7	-0.7	|	0	0	||
0.424	Pf3D7_08_v3	T1392473G	T198G	L67V	5	0.625	8	|	1	0.1	10	|	PF3D7_0832200.1-1	+	286	Plasmodium exported protein (PHISTa-like), unknown function	||	T198A	L67I	2	-0.25	|	5	-0.5	||	T198C	-	0	0	|	0	0	||	T198G	L67V	5	-0.625	|	1	-0.1	||	T198T	-	1	-0.125	|	4	-0.4	||
0.424	Pf3D7_08_v3	T1392474C	T199C	L67S	5	0.625	8	|	1	0.1	10	|	PF3D7_0832200.1-1	+	286	Plasmodium exported protein (PHISTa-like), unknown function	||	T199A	L67*	1	-0.125	|	3	-0.3	||	T199C	L67S	5	-0.625	|	1	-0.1	||	T199G	L67*	2	-0.25	|	4	-0.4	||	T199T	-	0	0	|	2	-0.2	||
0.424	Pf3D7_08_v3	A1392513T	A238T	N80I	5	0.625	8	|	1	0.1	10	|	PF3D7_0832200.1-1	+	286	Plasmodium exported protein (PHISTa-like), unknown function	||	A238A	-	3	-0.375	|	6	-0.6	||	A238C	N80T	0	0	|	2	-0.2	||	A238G	N80S	0	0	|	1	-0.1	||	A238T	N80I	5	-0.625	|	1	-0.1	||
0.419	Pf3D7_13_v3	A1968268T	T756A	S253T	7	0.636	11	|	0	0	7	|	PF3D7_1349000-1	-	475	conserved Plasmodium protein, unknown function	||	T756T	-	4	-0.364	|	7	-1	||	T756G	S253A	0	0	|	0	0	||	T756C	S253P	0	0	|	0	0	||	T756A	S253T	7	-0.636	|	0	0	||
0.417	Pf3D7_12_v3	C34612A	C1909A	T637K	5	0.625	8	|	1	0.05	20	|	PF3D7_1200400-1	+	2860	erythrocyte membrane protein 1, PfEMP1 (VAR)	||	C1909A	T637K	5	-0.625	|	1	-0.05	||	C1909C	-	0	0	|	10	-0.5	||	C1909G	T637R	1	-0.125	|	2	-0.1	||	C1909T	T637M	2	-0.25	|	7	-0.35	||
0.402	Pf3D7_11_v3	G410338T	C529A	T177N	5	0.625	8	|	1	0.063	16	|	PF3D7_1110300-1	-	221	conserved Plasmodium protein, unknown function	||	C529T	T177I	0	0	|	1	-0.063	||	C529G	T177S	0	0	|	1	-0.063	||	C529C	-	3	-0.375	|	13	-0.813	||	C529A	T177N	5	-0.625	|	1	-0.063	||
0.396	Pf3D7_07_v3	G1390717A	G6A	D3N	5	0.625	8	|	0	0	8	|	PF3D7_0732200-1	+	366	rifin (RIF)	||	G6A	D3N	5	-0.625	|	0	0	||	G6C	D3H	0	0	|	0	0	||	G6G	-	1	-0.125	|	6	-0.75	||	G6T	D3Y	2	-0.25	|	2	-0.25	||
0.396	Pf3D7_07_v3	T1397636A	A3T	K2*	5	0.625	8	|	0	0	8	|	PF3D7_0732300-1	-	338	rifin (RIF)	||	A3T	K2*	5	-0.625	|	0	0	||	A3G	K2E	0	0	|	0	0	||	A3C	K2Q	1	-0.125	|	3	-0.375	||	A3A	-	2	-0.25	|	5	-0.625	||
0.39	Pf3D7_12_v3	C1889782T	G2916A	D973N	7	0.7	10	|	0	0	5	|	PF3D7_1245200-1	-	1482	conserved Plasmodium membrane protein, unknown function	||	G2916T	D973Y	0	0	|	1	-0.2	||	G2916G	-	3	-0.3	|	4	-0.8	||	G2916C	D973H	0	0	|	0	0	||	G2916A	D973N	7	-0.7	|	0	0	||
0.389	Pf3D7_14_v3	G3203226T	G84T	V29F	6	0.6	10	|	1	0.091	11	|	PF3D7_1477700-1	+	291	Plasmodium exported protein (PHISTa), unknown function (Pfg14-748)	||	G84A	V29I	0	0	|	2	-0.182	||	G84C	V29L	0	0	|	0	0	||	G84G	-	4	-0.4	|	8	-0.727	||	G84T	V29F	6	-0.6	|	1	-0.091	||
0.378	Pf3D7_11_v3	A410310T	T557A	D186E	5	0.833	6	|	0	0	7	|	PF3D7_1110300-1	-	221	conserved Plasmodium protein, unknown function	||	T557T	-	1	-0.167	|	6	-0.857	||	T557G	D186E	0	0	|	1	-0.143	||	T557C	-	0	0	|	0	0	||	T557A	D186E	5	-0.833	|	0	0	||
0.376	Pf3D7_13_v3	A598127T	T908A	F303L	6	0.667	9	|	0	0	9	|	PF3D7_1313800-1	-	3411	conserved Plasmodium membrane protein, unknown function	||	T908T	-	3	-0.333	|	9	-1	||	T908G	F303L	0	0	|	0	0	||	T908C	-	0	0	|	0	0	||	T908A	F303L	6	-0.667	|	0	0	||
0.375	Pf3D7_14_v3	G374802T	G2T	M1I	5	0.714	7	|	1	0.083	12	|	PF3D7_1409600-1	+	768	conserved Plasmodium protein, unknown function	||	G2A	M1I	1	-0.143	|	4	-0.333	||	G2C	M1I	0	0	|	0	0	||	G2G	-	1	-0.143	|	7	-0.583	||	G2T	M1I	5	-0.714	|	1	-0.083	||
0.368	Pf3D7_06_v3	T915196A	T146A	N49K	5	0.625	8	|	0	0	7	|	PF3D7_0622600-1	+	96	conserved Plasmodium protein, unknown function	||	T146A	N49K	5	-0.625	|	0	0	||	T146C	-	0	0	|	0	0	||	T146G	N49K	0	0	|	0	0	||	T146T	-	3	-0.375	|	7	-1	||
0.366	Pf3D7_11_v3	A1982371T	A17T	L6F	5	0.625	8	|	1	0.071	14	|	PF3D7_1149300-1	+	560	serine/threonine protein kinase, FIKK family (FIKK11)	||	A17A	-	3	-0.375	|	13	-0.929	||	A17C	L6F	0	0	|	0	0	||	A17G	-	0	0	|	0	0	||	A17T	L6F	5	-0.625	|	1	-0.071	||
0.351	Pf3D7_13_v3	A1984978T	A665T	-222Q	6	0.75	8	|	0	0	5	|	PF3D7_1349400-1	+	232	cytidine and deoxycytidylate deaminase, putative	||	A665A	-	1	-0.125	|	5	-1	||	A665C	-	1	-0.125	|	0	0	||	A665G	-	0	0	|	0	0	||	A665T	-	6	-0.75	|	0	0	||
0.342	Pf3D7_14_v3	C3055192A	C8877A	P2960T	5	0.625	8	|	1	0.077	13	|	PF3D7_1474400-1	+	2977	conserved Plasmodium protein, unknown function	||	C8877A	P2960T	5	-0.625	|	1	-0.077	||	C8877C	-	2	-0.25	|	8	-0.615	||	C8877G	P2960A	0	0	|	2	-0.154	||	C8877T	P2960S	1	-0.125	|	2	-0.154	||
0.342	Pf3D7_09_v3	G58992A	C99T	P34S	5	0.714	7	|	0	0	7	|	PF3D7_0901000-1	-	309	rifin (RIF)	||	C99T	P34S	5	-0.714	|	0	0	||	C99G	P34A	0	0	|	5	-0.714	||	C99C	-	1	-0.143	|	0	0	||	C99A	P34T	1	-0.143	|	2	-0.286	||
0.333	Pf3D7_14_v3	C1099894T	G57A	A20T	6	0.667	9	|	0	0	6	|	PF3D7_1428100-1	-	637	WW domain-binding protein 11, putative	||	G57T	A20S	0	0	|	0	0	||	G57G	-	2	-0.222	|	6	-1	||	G57C	A20P	1	-0.111	|	0	0	||	G57A	A20T	6	-0.667	|	0	0	||
0.332	Pf3D7_12_v3	T281469C	A7833G	I2612V	6	0.6	10	|	1	0.1	10	|	PF3D7_1206300-1	-	2760	conserved Plasmodium protein, unknown function	||	A7833T	I2612L	1	-0.1	|	0	0	||	A7833G	I2612V	6	-0.6	|	1	-0.1	||	A7833C	I2612L	0	0	|	0	0	||	A7833A	-	3	-0.3	|	9	-0.9	||
0.316	Pf3D7_11_v3	C542886T	G829A	C277Y	6	0.6	10	|	0	0	6	|	PF3D7_1114200-1	-	373	GTPase-activating protein, putative	||	G829T	C277F	1	-0.1	|	1	-0.167	||	G829G	-	3	-0.3	|	5	-0.833	||	G829C	C277S	0	0	|	0	0	||	G829A	C277Y	6	-0.6	|	0	0	||
0.314	Pf3D7_13_v3	A2246506T	A590T	K197N	5	0.625	8	|	0	0	12	|	PF3D7_1356700-1	+	198	DnaJ protein, putative	||	A590A	-	3	-0.375	|	12	-1	||	A590C	K197N	0	0	|	0	0	||	A590G	-	0	0	|	0	0	||	A590T	K197N	5	-0.625	|	0	0	||
0.31	Pf3D7_13_v3	A598118T	T917A	N306K	6	0.6	10	|	0	0	7	|	PF3D7_1313800-1	-	3411	conserved Plasmodium membrane protein, unknown function	||	T917T	-	4	-0.4	|	7	-1	||	T917G	N306K	0	0	|	0	0	||	T917C	-	0	0	|	0	0	||	T917A	N306K	6	-0.6	|	0	0	||
0.309	Pf3D7_12_v3	G38721T	G6018T	V2007L	5	0.833	6	|	0	0	5	|	PF3D7_1200400-1	+	2860	erythrocyte membrane protein 1, PfEMP1 (VAR)	||	G6018A	V2007I	1	-0.167	|	4	-0.8	||	G6018C	V2007L	0	0	|	0	0	||	G6018G	-	0	0	|	1	-0.2	||	G6018T	V2007L	5	-0.833	|	0	0	||
0.294	Pf3D7_10_v3	C1189573A	G16T	S6I	5	0.714	7	|	0	0	10	|	PF3D7_1029000-1	-	6	conserved Plasmodium protein, unknown function, pseudogene	||	G16T	S6I	5	-0.714	|	0	0	||	G16G	-	2	-0.286	|	10	-1	||	G16C	S6T	0	0	|	0	0	||	G16A	S6N	0	0	|	0	0	||
0.274	Pf3D7_13_v3	T73175G	A1057C	D353A	5	0.625	8	|	1	0.1	10	|	PF3D7_1301200-1	-	377	glycophorin binding protein (GBPH2)	||	A1057T	D353V	2	-0.25	|	1	-0.1	||	A1057G	D353G	0	0	|	2	-0.2	||	A1057C	D353A	5	-0.625	|	1	-0.1	||	A1057A	-	1	-0.125	|	6	-0.6	||
0.261	Pf3D7_13_v3	A2246497T	A581T	E194D	5	0.625	8	|	0	0	9	|	PF3D7_1356700-1	+	198	DnaJ protein, putative	||	A581A	-	3	-0.375	|	9	-1	||	A581C	E194D	0	0	|	0	0	||	A581G	-	0	0	|	0	0	||	A581T	E194D	5	-0.625	|	0	0	||
0.259	Pf3D7_12_v3	C2222484T	C544T	S182F	5	0.714	7	|	0	0	7	|	PF3D7_1254600-1	+	302	stevor	||	C544A	S182Y	0	0	|	1	-0.143	||	C544C	-	0	0	|	0	0	||	C544G	S182C	2	-0.286	|	6	-0.857	||	C544T	S182F	5	-0.714	|	0	0	||
0.255	Pf3D7_14_v3	C1207421A	C23A	S8R	5	0.625	8	|	0	0	8	|	PF3D7_1430600-1	+	876	exodeoxyribonuclease III, putative	||	C23A	S8R	5	-0.625	|	0	0	||	C23C	-	1	-0.125	|	6	-0.75	||	C23G	S8R	1	-0.125	|	0	0	||	C23T	-	1	-0.125	|	2	-0.25	||
0.255	Pf3D7_09_v3	T1264747A	T849A	Y284N	5	0.625	8	|	0	0	5	|	PF3D7_0931400-1	+	310	conserved Plasmodium protein, unknown function	||	T849A	Y284N	5	-0.625	|	0	0	||	T849C	Y284H	0	0	|	0	0	||	T849G	Y284D	0	0	|	0	0	||	T849T	-	3	-0.375	|	5	-1	||
0.252	Pf3D7_10_v3	G1019519T	C996A	L333I	5	0.625	8	|	1	0.091	11	|	PF3D7_1024100-1	-	1104	conserved Plasmodium protein, unknown function	||	C996T	L333F	0	0	|	0	0	||	C996G	L333V	0	0	|	0	0	||	C996C	-	3	-0.375	|	10	-0.909	||	C996A	L333I	5	-0.625	|	1	-0.091	||
0.226	Pf3D7_12_v3	G1019108A	G453A	E152K	5	0.714	7	|	0	0	5	|	PF3D7_1225100-1	+	1696	isoleucine--tRNA ligase, putative	||	G453A	E152K	5	-0.714	|	0	0	||	G453C	E152Q	0	0	|	1	-0.2	||	G453G	-	1	-0.143	|	4	-0.8	||	G453T	E152*	1	-0.143	|	0	0	||
0.217	Pf3D7_14_v3	C158978T	G565A	R189K	5	0.625	8	|	0	0	6	|	PF3D7_1404600.1-1	-	865	adenylyl cyclase alpha (ACalpha)	||	G565T	R189I	0	0	|	0	0	||	G565G	-	3	-0.375	|	6	-1	||	G565C	R189T	0	0	|	0	0	||	G565A	R189K	5	-0.625	|	0	0	||
0.213	Pf3D7_10_v3	G281906T	G223T	G75V	5	0.714	7	|	0	0	5	|	PF3D7_1006900-1	+	219	PPPDE peptidase, putative	||	G223A	G75D	0	0	|	1	-0.2	||	G223C	G75A	0	0	|	0	0	||	G223G	-	2	-0.286	|	4	-0.8	||	G223T	G75V	5	-0.714	|	0	0	||
0.207	Pf3D7_13_v3	A1984983C	A670C	E224A	5	0.625	8	|	0	0	6	|	PF3D7_1349400-1	+	232	cytidine and deoxycytidylate deaminase, putative	||	A670A	-	2	-0.25	|	5	-0.833	||	A670C	E224A	5	-0.625	|	0	0	||	A670G	E224G	0	0	|	0	0	||	A670T	E224V	1	-0.125	|	1	-0.167	||
[truncated: 8 more columns]
